# Supplementary material for: Tuberculosis treatment outcome and its associated factors among people living with HIV and AIDS in Fako Division of Cameroon
Source: PLoS One. 2019 Jul 30;14(7):e0218800. doi: 10.1371/journal.pone.0218800 (PMC6667204; doi:10.1371/journal.pone.0218800)
Supplement: S1 File — (XLSX) [file pone.0218800.s001.xlsx]

## Sheet: Sheet1
Centrecode	Site	VAR00001	YearDiagnosed	StretegicPlan	Q2.Age	nQ2.AgeGroup	Q3.Gender	Q7.PresenceOfanotherChronicdisease	Q8.TypeofChrronicDiseaseHIV	nQ8.HIV	Q8a.TreatmentARV	Q8b.TreatmentCTM	Q9.TBpatientcategory	Q10.TBsiteofdisease	Q14.DOTforTB	Q16.Numberoffollowuptimes	nQ16a1st	nQ16a2nd	nQ16a3rd	nQ16a4th	Q19.TreatedforTB	Q20.FinalTBdiagnosis	Q21.NumberofclinicalVisits	Outcomes	n.Outcomes	OutcomeSEX	Remarks	SuccessOutcomes
RHL02	Regional Hospital Limbe	Yes	2010	Within Strategic Plan	34	31-40 years	Female	1	1	Yes	Yes	Yes	New	Pulmonary	DOT full course	Four	+++				Yes	Smear negative	4	Cured	cured	Cured		Successful
RHL02	Regional Hospital Limbe	Yes	2010	Within Strategic Plan	30	21-30 years	Female	1	1	Yes	Yes	Yes	New	Pulmonary	DOT full course	Four	+				Yes	Smear negative	4	Cured	cured	Cured		Successful
RHL02	Regional Hospital Limbe	Yes	2010	Within Strategic Plan	28	21-30 years	Male	1	1	Yes	No	No	New	Pulmonary	DOT full course	Four	+				Yes	Smear negative	4	Cured	cured	Cured		Successful
RHL02	Regional Hospital Limbe	Yes	2010	Within Strategic Plan	29	21-30 years	Female	1	1	Yes	Yes	Yes	New	Pulmonary	Continuation phase of DOT	Three	+				Yes	Smear negative	3	Treatment completed	Treatment completed	Treatment completed		Successful
RHL02	Regional Hospital Limbe	Yes	2010	Within Strategic Plan	30	21-30 years	Female	1	1	Yes	Yes	Yes	New	Pulmonary	DOT full course	Four	+++				Yes	Smear negative	4	Cured	cured	Cured		Successful
RHL02	Regional Hospital Limbe	Yes	2010	Within Strategic Plan	27	21-30 years	Male	1	1	Yes	Yes	Yes	New	Pulmonary	Continuation phase of DOT	Three	+++	+++	+++		No	Smear positive	3	Failure	Failure		failure	Unsuccessful
RHL02	Regional Hospital Limbe	Yes	2010	Within Strategic Plan	27	21-30 years	Female	1	1	Yes	Yes	Yes	Treatment failure	Pulmonary	DOT full course	Four	++				Yes	Smear negative	4	Cured	cured	Cured		Successful
RHL02	Regional Hospital Limbe	Yes	2010	Within Strategic Plan	40	31-40 years	Female	1	1	Yes	Yes	Yes	New	Pulmonary	DOT full course	Four	+++	+			Yes	Smear negative	4	Cured	cured	Cured		Successful
RHL02	Regional Hospital Limbe	Yes	2010	Within Strategic Plan	40	31-40 years	Male	1	1	Yes	Yes	Yes	New	Pulmonary	DOT full course	Four	+++				Yes	Smear negative	4	Cured	cured	Cured		Successful
RHL02	Regional Hospital Limbe	Yes	2010	Within Strategic Plan	46	41-50 years	Male	1	1	Yes	Yes	Yes	New	Pulmonary	DOT full course	Four	+				Yes	Smear negative	4	Cured	cured	Cured		Successful
RHL02	Regional Hospital Limbe	Yes	2010	Within Strategic Plan	22	21-30 years	Female	1	1	Yes	Yes	Yes	New	Pulmonary	DOT full course	Four	++	+			Yes	Smear negative	4	Cured	cured	Cured		Successful
RHL02	Regional Hospital Limbe	Yes	2010	Within Strategic Plan	58	51-60 years	Male	1	1	Yes	Yes	Yes	New	Pulmonary	DOT full course	Four	++				Yes	Smear negative	4	Cured	cured	Cured		Successful
RHL02	Regional Hospital Limbe	Yes	2010	Within Strategic Plan	30	21-30 years	Female	1	1	Yes	Yes	Yes	New	Pulmonary	DOT full course	Four	+				Yes	Smear negative	4	Cured	cured	Cured		Successful
RHL02	Regional Hospital Limbe	Yes	2010	Within Strategic Plan	41	41-50 years	Male	1	1	Yes	Yes	Yes	New	Pulmonary	DOT full course	Four	+++	+			Yes	Smear negative	4	Cured	cured	Cured		Successful
RHL02	Regional Hospital Limbe	Yes	2010	Within Strategic Plan	45	41-50 years	Male	1	1	Yes	Yes	Yes	New	Pulmonary	DOT full course	Four	+++				Yes	Smear negative	4	Cured	cured	Cured		Successful
RHL02	Regional Hospital Limbe	Yes	2010	Within Strategic Plan	43	41-50 years	Female	1	1	Yes	Yes	Yes	Relapse	Pulmonary	Intensive phase of DOT	TWo	+++				No	Smear negative	2	Died	Died		died	Unsuccessful
RHL02	Regional Hospital Limbe	Yes	2010	Within Strategic Plan	38	31-40 years	Male	1	1	Yes	Yes	Yes	Relapse	Pulmonary	DOT full course	Four	+++				Yes	Smear negative	4	Cured	cured	Cured		Successful
RHL02	Regional Hospital Limbe	Yes	2010	Within Strategic Plan	28	21-30 years	Male	1	1	Yes	Yes	Yes	Relapse	Pulmonary	No DOT	One	+				No	Smear positive	1	Defaulted	Defaulted			Unsuccessful
RHL02	Regional Hospital Limbe	Yes	2010	Within Strategic Plan	38	31-40 years	Male	1	1	Yes	Yes	Yes	New	Pulmonary	DOT full course	Four	+++	+	+	+	No	Smear positive	4	Failure	Failure		failure	Unsuccessful
RHL02	Regional Hospital Limbe	Yes	2010	Within Strategic Plan	35	31-40 years	Female	1	1	Yes	Yes	Yes	New	Pulmonary	DOT full course	Four	+++				Yes	Smear negative	4	Cured	cured	Cured		Successful
RHL02	Regional Hospital Limbe	Yes	2010	Within Strategic Plan	35	31-40 years	Female	1	1	Yes	Yes	Yes	New	Pulmonary	DOT full course	Four	+++				Yes	Smear negative	4	Cured	cured	Cured		Successful
RHL02	Regional Hospital Limbe	Yes	2010	Within Strategic Plan	47	41-50 years	Male	1	1	Yes	No	No	New	Pulmonary	No DOT	One	+++				No	Smear positive	1	Defaulted	Defaulted		lftu	Unsuccessful
RHL02	Regional Hospital Limbe	Yes	2010	Within Strategic Plan	32	31-40 years	Male	1	1	Yes	Yes	Yes	New	Pulmonary	Intensive phase of DOT	TWo	+				No	Smear negative	2	Died	Died		died	Unsuccessful
RHL02	Regional Hospital Limbe	Yes	2010	Within Strategic Plan	31	31-40 years	Male	1	1	Yes	Yes	Yes	New	Pulmonary	DOT full course	Four	+				Yes	Smear negative	4	Cured	cured	Cured		Successful
RHL02	Regional Hospital Limbe	Yes	2010	Within Strategic Plan	45	41-50 years	Female	1	1	Yes	Yes	Yes	New	Pulmonary	DOT full course	Four	++				Yes	Smear negative	4	Cured	cured	Cured		Successful
RHL02	Regional Hospital Limbe	Yes	2010	Within Strategic Plan	27	21-30 years	Female	1	1	Yes	Yes	Yes	New	Pulmonary	Intensive phase of DOT	TWo	++				No	Smear negative	2	Died	Died		died	Unsuccessful
RHL02	Regional Hospital Limbe	Yes	2010	Within Strategic Plan	42	41-50 years	Male	1	1	Yes	Yes	Yes	New	Pulmonary	Intensive phase of DOT	One	+++				No	Smear positive	1	Defaulted	Defaulted		lftu	Unsuccessful
RHL02	Regional Hospital Limbe	Yes	2010	Within Strategic Plan	32	31-40 years	Female	1	1	Yes	Yes	Yes	New	Pulmonary	DOT full course	Four	+				Yes	Smear negative	4	Cured	cured	Cured		Successful
RHL02	Regional Hospital Limbe	Yes	2010	Within Strategic Plan	58	51-60 years	Male	1	1	Yes	Yes	Yes	New	Pulmonary	DOT full course	Four	+				Yes	Smear negative	4	Cured	cured	Cured		Successful
RHL02	Regional Hospital Limbe	Yes	2010	Within Strategic Plan	29	21-30 years	Female	1	1	Yes	Yes	Yes	New	Pulmonary	Continuation phase of DOT	Three	+	+	+		No	Smear positive	3	Failure	Failure		failure	Unsuccessful
RHL02	Regional Hospital Limbe	Yes	2010	Within Strategic Plan	42	41-50 years	Male	1	1	Yes	Yes	Yes	New	Pulmonary	DOT full course	Four	+				Yes	Smear negative	4	Cured	cured	Cured		Successful
RHL02	Regional Hospital Limbe	Yes	2010	Within Strategic Plan	39	31-40 years	Female	1	1	Yes	Yes	Yes	New	Pulmonary	DOT full course	Four	+				Yes	Smear negative	4	Cured	cured	Cured		Successful
RHL02	Regional Hospital Limbe	Yes	2010	Within Strategic Plan	28	21-30 years	Female	1	1	Yes	Yes	Yes	New	Pulmonary	DOT full course	Four	+				Yes	Smear negative	4	Cured	cured	Cured		Successful
RHL02	Regional Hospital Limbe	Yes	2010	Within Strategic Plan	40	31-40 years	Male	1	1	Yes	Yes	Yes	New	Pulmonary	DOT full course	Four	+++				Yes	Smear negative	4	Cured	cured	Cured		Successful
RHL02	Regional Hospital Limbe	Yes	2010	Within Strategic Plan	28	21-30 years	Female	1	1	Yes	Yes	Yes	New	Pulmonary	DOT full course	Four	++	+			Yes	Smear negative	4	Cured	cured	Cured		Successful
RHL02	Regional Hospital Limbe	Yes	2010	Within Strategic Plan	41	41-50 years	Male	1	1	Yes	Yes	Yes	New	Pulmonary	DOT full course	Four	+				Yes	Smear negative	4	Cured	cured	Cured		Successful
RHL02	Regional Hospital Limbe	Yes	2010	Within Strategic Plan	34	31-40 years	Male	1	1	Yes	Yes	Yes	New	Pulmonary	DOT full course	Four	+++				Yes	Smear negative	4	Cured	cured	Cured		Successful
RHL02	Regional Hospital Limbe	Yes	2010	Within Strategic Plan	28	21-30 years	Female	1	1	Yes	Yes	Yes	New	Pulmonary	Intensive phase of DOT	TWo	++				No	Smear negative	2	Transfer out	Transferred out		transferred out	Unsuccessful
RHL02	Regional Hospital Limbe	Yes	2010	Within Strategic Plan	40	31-40 years	Male	1	1	Yes	Yes	Yes	New	Pulmonary	DOT full course	Four	++				Yes	Smear negative	4	Cured	cured	Cured		Successful
RHL02	Regional Hospital Limbe	Yes	2010	Within Strategic Plan	40	31-40 years	Male	1	1	Yes	Yes	Yes	New	Pulmonary	Intensive phase of DOT	One	+++				No	Smear positive	1	Defaulted	Defaulted			Unsuccessful
RHL02	Regional Hospital Limbe	Yes	2010	Within Strategic Plan	32	31-40 years	Male	1	1	Yes	Yes	Yes	New	Pulmonary	Continuation phase of DOT	Three	+++				Yes	Smear negative	3	Treatment completed	Treatment completed	Treatment completed		Successful
RHL02	Regional Hospital Limbe	Yes	2010	Within Strategic Plan	37	31-40 years	Female	1	1	Yes	Yes	Yes	New	Pulmonary	Intensive phase of DOT	Four	+++				Yes	Smear negative	4	Cured	cured	Cured		Successful
RHL02	Regional Hospital Limbe	Yes	2010	Within Strategic Plan	38	31-40 years	Female	1	1	Yes	Yes	Yes	New	Pulmonary	DOT full course	Four	++				Yes	Smear negative	4	Cured	cured	Cured		Successful
RHL02	Regional Hospital Limbe	Yes	2010	Within Strategic Plan	30	21-30 years	Female	1	1	Yes	Yes	Yes	New	Pulmonary	DOT full course	Four	+				Yes	Smear negative	4	Cured	cured	Cured		Successful
RHL02	Regional Hospital Limbe	Yes	2010	Within Strategic Plan	35	31-40 years	Female	1	1	Yes	Yes	Yes	New	Pulmonary	Intensive phase of DOT	TWo	+++				No	Smear negative	2	Defaulted	Defaulted		defaulter	Unsuccessful
RHL02	Regional Hospital Limbe	Yes	2010	Within Strategic Plan	32	31-40 years	Female	1	1	Yes	Yes	Yes	New	Pulmonary	Intensive phase of DOT	One	+				No	Smear positive	1	Died	Died		died	Unsuccessful
RHL02	Regional Hospital Limbe	Yes	2010	Within Strategic Plan	48	41-50 years	Female	1	1	Yes	Yes	Yes	New	Pulmonary	DOT full course	Four	+++				Yes	Smear negative	4	Cured	cured	Cured		Successful
RHL02	Regional Hospital Limbe	Yes	2010	Within Strategic Plan	25	21-30 years	Male	1	1	Yes	Yes	Yes	New	Pulmonary	Intensive phase of DOT	TWo	++				No	Smear negative	2	Defaulted	Defaulted		defaulter	Unsuccessful
RHL02	Regional Hospital Limbe	Yes	2010	Within Strategic Plan	38	31-40 years	Female	1	1	Yes	Yes	Yes	New	Pulmonary	DOT full course	Four	+++				Yes	Smear negative	4	Cured	cured	Cured		Successful
RHL02	Regional Hospital Limbe	Yes	2010	Within Strategic Plan	27	21-30 years	Female	1	1	Yes	Yes	Yes	New	Pulmonary	DOT full course	Four	++				Yes	Smear negative	4	Cured	cured	Cured		Successful
RHL02	Regional Hospital Limbe	Yes	2010	Within Strategic Plan	36	31-40 years	Female	1	1	Yes	Yes	Yes	New	Pulmonary	DOT full course	Four	+				Yes	Smear negative	4	Cured	cured	Cured		Successful
RHL02	Regional Hospital Limbe	Yes	2010	Within Strategic Plan	26	21-30 years	Female	1	1	Yes	Yes	Yes	New	Pulmonary	Intensive phase of DOT	One	++				No	Smear positive	1	Defaulted	Defaulted		defaulter	Unsuccessful
RHL02	Regional Hospital Limbe	Yes	2010	Within Strategic Plan	28	21-30 years	Female	1	1	Yes	Yes	Yes	New	Pulmonary	DOT full course	Four	++				Yes	Smear negative	4	Cured	cured	Cured		Successful
RHL02	Regional Hospital Limbe	Yes	2010	Within Strategic Plan	42	41-50 years	Male	1	1	Yes	Yes	Yes	New	Pulmonary	Intensive phase of DOT	TWo	+++				No	Smear negative	2	Defaulted	Defaulted		defaulter	Unsuccessful
RHL02	Regional Hospital Limbe	Yes	2010	Within Strategic Plan	54	51-60 years	Male	1	1	Yes	Yes	Yes	New	Pulmonary	DOT full course	Four	+++				Yes	Smear negative	4	Cured	cured	Cured		Successful
RHL02	Regional Hospital Limbe	Yes	2010	Within Strategic Plan	28	21-30 years	Female	1	1	Yes	Yes	Yes	New	Pulmonary	DOT full course	Four	+				Yes	Smear negative	4	Cured	cured	Cured		Successful
RHL02	Regional Hospital Limbe	Yes	2010	Within Strategic Plan	40	31-40 years	Female	1	1	Yes	Yes	Yes	Relapse	Pulmonary	DOT full course	Four	+				Yes	Smear negative	4	Cured	cured	Cured		Successful
RHL02	Regional Hospital Limbe	Yes	2010	Within Strategic Plan	40	31-40 years	Female	1	1	Yes	Yes	Yes	New	Pulmonary	Intensive phase of DOT	One	+				No	Smear positive	1	Died	Died		died	Unsuccessful
RHL02	Regional Hospital Limbe	Yes	2010	Within Strategic Plan	47	41-50 years	Male	1	1	Yes	Yes	Yes	New	Pulmonary	DOT full course	Four	++	+++			Yes	Smear negative	4	Cured	cured	Cured		Successful
RHL02	Regional Hospital Limbe	Yes	2010	Within Strategic Plan	23	21-30 years	Female	1	1	Yes	Yes	Yes	Transferred in	Pulmonary	DOT full course	Four	+				Yes	Smear negative	4	Cured	cured	Cured		Successful
RHL02	Regional Hospital Limbe	Yes	2010	Within Strategic Plan	30	21-30 years	Female	1	1	Yes	Yes	Yes	New	Pulmonary	DOT full course	Three	+++				Yes	Smear negative	4	Cured	cured	Cured		Successful
RHL02	Regional Hospital Limbe	Yes	2010	Within Strategic Plan	32	31-40 years	Female	1	1	Yes	Yes	Yes	New	Pulmonary	Intensive phase of DOT	One	+				No	Smear positive	1	Transfer out	Transferred out		transferred out	Unsuccessful
RHL02	Regional Hospital Limbe	Yes	2010	Within Strategic Plan	27	21-30 years	Male	1	1	Yes	Yes	Yes	New	Pulmonary	Intensive phase of DOT	TWo	+++				No	Smear negative	2	Died	Died		died	Unsuccessful
RHL02	Regional Hospital Limbe	Yes	2010	Within Strategic Plan	29	21-30 years	Female	1	1	Yes	Yes	Yes	Transferred in	Pulmonary	DOT full course	Four	+				Yes	Smear negative	4	Cured	cured	Cured		Successful
RHL02	Regional Hospital Limbe	Yes	2010	Within Strategic Plan	36	31-40 years	Male	1	1	Yes	Yes	Yes	New	Pulmonary	DOT full course	Four	+	+	+	+	No	Smear positive	4	Failure	Failure		failure	Unsuccessful
RHL02	Regional Hospital Limbe	Yes	2010	Within Strategic Plan	50	41-50 years	Male	1	1	Yes	Yes	Yes	Relapse	Pulmonary	Intensive phase of DOT	One	+				No	Smear positive	1	Transfer out	Transferred out		transferred out	Unsuccessful
RHL02	Regional Hospital Limbe	Yes	2010	Within Strategic Plan	26	21-30 years	Female	1	1	Yes	Yes	Yes	New	Pulmonary	DOT full course	Four	+				Yes	Smear negative	4	Cured	cured	Cured		Successful
RHL02	Regional Hospital Limbe	Yes	2010	Within Strategic Plan	39	31-40 years	Female	1	1	Yes	Yes	Yes	New	Pulmonary	DOT full course	Four	+++	+			Yes	Smear negative	4	Cured	cured	Cured		Successful
RHL02	Regional Hospital Limbe	Yes	2010	Within Strategic Plan	39	31-40 years	Male	1	1	Yes	Yes	Yes	New	Pulmonary	Intensive phase of DOT	One	+				No	Smear positive	1	Transfer out	Transferred out		transferred out	Unsuccessful
RHL02	Regional Hospital Limbe	Yes	2010	Within Strategic Plan	28	21-30 years	Female	1	1	Yes	Yes	Yes	New	Pulmonary	Intensive phase of DOT	One	+++				No	Smear positive	1	Died	Died		died	Unsuccessful
RHL02	Regional Hospital Limbe	Yes	2010	Within Strategic Plan	17	<21 years	Female	1	1	Yes	No	Yes	Transferred in	Pulmonary	DOT full course	Four	+				Yes	Smear negative	4	Cured	cured	Cured		Successful
RHL02	Regional Hospital Limbe	Yes	2010	Within Strategic Plan	20	<21 years	Female	1	1	Yes	No	Yes	New	Pulmonary	DOT full course	Four	+++	+			Yes	Smear negative	4	Cured	cured	Cured		Successful
RHL02	Regional Hospital Limbe	Yes	2010	Within Strategic Plan	27	21-30 years	Female	1	1	Yes	No	Yes	New	Pulmonary	DOT full course	Four	++				Yes	Smear negative	4	Cured	cured	Cured		Successful
RHL02	Regional Hospital Limbe	Yes	2010	Within Strategic Plan	61	>60 years	Male	1	1	Yes	Yes	Yes	New	Pulmonary	Intensive phase of DOT	One	+				No	Smear positive	1	Died	Died		died	Unsuccessful
RHL02	Regional Hospital Limbe	Yes	2010	Within Strategic Plan	31	31-40 years	Female	1	1	Yes	Yes	Yes	New	Pulmonary	Intensive phase of DOT	TWo	++				No	Smear positive	2	Transfer out	Transferred out		transferred out	Unsuccessful
RHL02	Regional Hospital Limbe	Yes	2010	Within Strategic Plan	38	31-40 years	Female	1	1	Yes	Yes	Yes	New	Pulmonary	DOT full course	Four	+				Yes	Smear negative	4	Cured	cured	Cured		Successful
RHL02	Regional Hospital Limbe	Yes	2010	Within Strategic Plan	22	21-30 years	Female	1	1	Yes	Yes	Yes	New	Pulmonary	DOT full course	Four	++				Yes	Smear negative	4	Cured	cured	Cured		Successful
RHL02	Regional Hospital Limbe	Yes	2010	Within Strategic Plan	45	41-50 years	Female	1	1	Yes	Yes	Yes	New	Pulmonary	DOT full course	Four	++	+++			Yes	Smear negative	4	Cured	cured	Cured		Successful
RHL02	Regional Hospital Limbe	Yes	2010	Within Strategic Plan	46	41-50 years	Male	1	1	Yes	Yes	Yes	New	Pulmonary	DOT full course	Four	++	+			Yes	Smear negative	4	Cured	cured	Cured		Successful
RHL02	Regional Hospital Limbe	Yes	2010	Within Strategic Plan	29	21-30 years	Male	1	1	Yes	No	Yes	New	Pulmonary	DOT full course	Four	+++				Yes	Smear negative	4	Cured	cured	Cured		Successful
RHL02	Regional Hospital Limbe	Yes	2010	Within Strategic Plan	30	21-30 years	Female	1	1	Yes	Yes	Yes	New	Pulmonary	DOT full course	Four	+				Yes	Smear negative	4	Cured	cured	Cured		Successful
RHL02	Regional Hospital Limbe	Yes	2010	Within Strategic Plan	16	<21 years	Female	1	1	Yes	Yes	Yes	New	Pulmonary	DOT full course	Four	+				Yes	Smear negative	4	Cured	cured	Cured		Successful
RHL02	Regional Hospital Limbe	Yes	2010	Within Strategic Plan	19	<21 years	Female	1	1	Yes	Yes	Yes	New	Pulmonary	Intensive phase of DOT	TWo	++				No	Smear positive	2	Defaulted	Defaulted		defaulter	Unsuccessful
RHL02	Regional Hospital Limbe	Yes	2011	Within Strategic Plan	52	51-60 years	Female	1	1	Yes	Yes	Yes	New	Pulmonary	DOT full course	Four	++				Yes	Smear negative	4	Cured	cured	Cured		Successful
RHL02	Regional Hospital Limbe	Yes	2011	Within Strategic Plan	30	21-30 years	Female	1	1	Yes	Yes	Yes	New	Pulmonary	DOT full course	Four	+++	++			Yes	Smear negative	4	Cured	cured	Cured		Successful
RHL02	Regional Hospital Limbe	Yes	2011	Within Strategic Plan	32	31-40 years	Male	1	1	Yes	Yes	Yes	New	Pulmonary	DOT full course	Four	+++				Yes	Smear negative	4		cured	Cured		Successful
RHL02	Regional Hospital Limbe	Yes	2011	Within Strategic Plan	49	41-50 years	Female	1	1	Yes	Yes	Yes	New	Pulmonary	DOT full course	Four	+++				Yes	Smear negative	4		cured	Cured		Successful
RHL02	Regional Hospital Limbe	Yes	2011	Within Strategic Plan	28	21-30 years	Female	1	1	Yes	Yes	Yes	New	Pulmonary	DOT full course	Four	+++				Yes	Smear negative	4		cured	Cured		Successful
RHL02	Regional Hospital Limbe	Yes	2011	Within Strategic Plan	27	21-30 years	Female	1	1	Yes	Yes	Yes	New	Pulmonary	DOT full course	Four	+				Yes	Smear negative	4		cured	Cured		Successful
RHL02	Regional Hospital Limbe	Yes	2011	Within Strategic Plan	29	21-30 years	Female	1	1	Yes	Yes	Yes	New	Pulmonary	Continuation phase of DOT	Three	+++				Yes	Smear negative	4		cured	Cured		Successful
RHL02	Regional Hospital Limbe	Yes	2011	Within Strategic Plan	24	21-30 years	Male	1	1	Yes	Yes	Yes	New	Pulmonary	DOT full course	Four	++				Yes	Smear negative	4		cured	Cured		Successful
RHL02	Regional Hospital Limbe	Yes	2011	Within Strategic Plan	22	21-30 years	Female	1	1	Yes	Yes	Yes	New	Pulmonary	Continuation phase of DOT	Three	+++				Yes	Smear negative	3	Treatment completed	Treatment completed	Treatment completed		Successful
RHL02	Regional Hospital Limbe	Yes	2011	Within Strategic Plan	63	>60 years	Male	1	1	Yes	Yes	Yes	New	Pulmonary	DOT full course	Four	+++				Yes	Smear negative	4		cured	Cured		Successful
RHL02	Regional Hospital Limbe	Yes	2011	Within Strategic Plan	29	21-30 years	Female	1	1	Yes	Yes	Yes	New	Pulmonary	DOT full course	Four	+++				Yes	Smear negative	4		cured	Cured		Successful
RHL02	Regional Hospital Limbe	Yes	2011	Within Strategic Plan	25	21-30 years	Female	1	1	Yes	Yes	Yes	New	Pulmonary	DOT full course	Four	++				Yes	Smear negative	4		cured	Cured		Successful
RHL02	Regional Hospital Limbe	Yes	2011	Within Strategic Plan	27	21-30 years	Male	1	1	Yes	Yes	Yes	New	Pulmonary	Intensive phase of DOT	TWo	+++	++++			No	Smear positive	2	Defaulted	Defaulted		defaulter	Unsuccessful
RHL02	Regional Hospital Limbe	Yes	2011	Within Strategic Plan	56	51-60 years	Female	1	1	Yes	Yes	Yes	New	Pulmonary	DOT full course	Four	++				Yes	Smear negative	4		cured	Cured		Successful
RHL02	Regional Hospital Limbe	Yes	2011	Within Strategic Plan	48	41-50 years	Male	1	1	Yes	Yes	Yes	New	Pulmonary	DOT full course	Four	++				Yes	Smear negative	4		cured	Cured		Successful
RHL02	Regional Hospital Limbe	Yes	2011	Within Strategic Plan	36	31-40 years	Female	1	1	Yes	Yes	Yes	New	Pulmonary	DOT full course	Four	++				Yes	Smear negative	4		cured	Cured		Successful
RHL02	Regional Hospital Limbe	Yes	2011	Within Strategic Plan	46	41-50 years	Female	1	1	Yes	Yes	Yes	Relapse	Pulmonary	DOT full course	Four	+				Yes	Smear negative	4		cured	Cured		Successful
RHL02	Regional Hospital Limbe	Yes	2011	Within Strategic Plan	39	31-40 years	Male	1	1	Yes	Yes	Yes	New	Pulmonary	No DOT	One	+				No	Smear positive	1	Defaulted	Defaulted			Unsuccessful
RHL02	Regional Hospital Limbe	Yes	2011	Within Strategic Plan	40	31-40 years	Male	1	1	Yes	Yes	Yes	New	Pulmonary	No DOT	One	+				No	Smear positive	1	Defaulted	Defaulted			Unsuccessful
RHL02	Regional Hospital Limbe	Yes	2011	Within Strategic Plan	37	31-40 years	Male	1	1	Yes	Yes	Yes	New	Pulmonary	DOT full course	Four	+				Yes	Smear negative	4		cured	Cured		Successful
RHL02	Regional Hospital Limbe	Yes	2011	Within Strategic Plan	48	41-50 years	Male	1	1	Yes	Yes	Yes	New	Pulmonary	DOT full course	Four	+				Yes	Smear negative	4		cured	Cured		Successful
RHL02	Regional Hospital Limbe	Yes	2011	Within Strategic Plan	38	31-40 years	Female	1	1	Yes	Yes	Yes	New	Pulmonary	DOT full course	Four	+				Yes	Smear negative	4		cured	Cured		Successful
RHL02	Regional Hospital Limbe	Yes	2011	Within Strategic Plan	37	31-40 years	Male	1	1	Yes	Yes	Yes	New	Pulmonary	DOT full course	Four	+				Yes	Smear negative	4		cured	Cured		Successful
RHL02	Regional Hospital Limbe	Yes	2011	Within Strategic Plan	31	31-40 years	Male	1	1	Yes	No	Yes	New	Pulmonary	Intensive phase of DOT	TWo	++				No	Smear positive	2	Died	Died		died	Unsuccessful
RHL02	Regional Hospital Limbe	Yes	2011	Within Strategic Plan	25	21-30 years	Female	1	1	Yes	Yes	Yes	New	Pulmonary	DOT full course	Four	+				Yes	Smear negative	4		cured	Cured		Successful
RHL02	Regional Hospital Limbe	Yes	2011	Within Strategic Plan	25	21-30 years	Female	1	1	Yes	Yes	Yes	New	Pulmonary	DOT full course	Four	+++				Yes	Smear negative	4		cured	Cured		Successful
RHL02	Regional Hospital Limbe	Yes	2011	Within Strategic Plan	32	31-40 years	Female	1	1	Yes	Yes	Yes	New	Pulmonary	DOT full course	Four	++				Yes	Smear negative	4		cured	Cured		Successful
RHL02	Regional Hospital Limbe	Yes	2011	Within Strategic Plan	38	31-40 years	Female	1	1	Yes	Yes	Yes	New	Pulmonary	DOT full course	Four	+				Yes	Smear negative	4		cured	Cured		Successful
RHL02	Regional Hospital Limbe	Yes	2011	Within Strategic Plan	26	21-30 years	Female	1	1	Yes	Yes	Yes	Relapse	Pulmonary	No DOT	One	+++				No	Smear positive	1	Defaulted	Defaulted			Unsuccessful
RHL02	Regional Hospital Limbe	Yes	2011	Within Strategic Plan	26	21-30 years	Female	1	1	Yes	Yes	Yes	New	Pulmonary	Continuation phase of DOT	Three	++				No	Smear negative	3	Treatment completed	Treatment completed	Treatment completed		Successful
RHL02	Regional Hospital Limbe	Yes	2011	Within Strategic Plan	27	21-30 years	Female	1	1	Yes	Yes	Yes	New	Pulmonary	DOT full course	Four	+++				Yes	Smear negative	4		cured	Cured		Successful
RHL02	Regional Hospital Limbe	Yes	2011	Within Strategic Plan	35	31-40 years	Male	1	1	Yes	Yes	Yes	New	Pulmonary	Intensive phase of DOT	One	+++				No	Smear positive	1	Transfer out	Transferred out		transferred out	Unsuccessful
RHL02	Regional Hospital Limbe	Yes	2011	Within Strategic Plan	43	41-50 years	Male	1	1	Yes	Yes	Yes	New	Pulmonary	DOT full course	Four	+++	+			Yes	Smear negative	4		cured	Cured		Successful
RHL02	Regional Hospital Limbe	Yes	2011	Within Strategic Plan	29	21-30 years	Female	1	1	Yes	Yes	Yes	New	Pulmonary	Intensive phase of DOT	TWo	+				No	Smear positive	2	Died	Died		died	Unsuccessful
RHL02	Regional Hospital Limbe	Yes	2011	Within Strategic Plan	53	51-60 years	Male	1	1	Yes	Yes	Yes	New	Pulmonary	DOT full course	Four	+				Yes	Smear negative	4		cured	Cured		Successful
RHL02	Regional Hospital Limbe	Yes	2011	Within Strategic Plan	40	31-40 years	Female	1	1	Yes	Yes	Yes	New	Pulmonary	DOT full course	Four	+++				Yes	Smear negative	4		cured	Cured		Successful
RHL02	Regional Hospital Limbe	Yes	2011	Within Strategic Plan	39	31-40 years	Female	1	1	Yes	Yes	Yes	New	Pulmonary	Intensive phase of DOT	TWo	++				No	Smear positive	2	Defaulted	Defaulted			Unsuccessful
RHL02	Regional Hospital Limbe	Yes	2011	Within Strategic Plan	36	31-40 years	Female	1	1	Yes	Yes	Yes	New	Pulmonary	DOT full course	Four	+				Yes	Smear negative	4		cured	Cured		Successful
RHL02	Regional Hospital Limbe	Yes	2011	Within Strategic Plan	28	21-30 years	Female	1	1	Yes	Yes	Yes	New	Pulmonary	Intensive phase of DOT	One	+				No	Smear positive	1	Defaulted	Defaulted			Unsuccessful
RHL02	Regional Hospital Limbe	Yes	2011	Within Strategic Plan	28	21-30 years	Female	1	1	Yes	Yes	Yes	New	Pulmonary	DOT full course	Four	+++				Yes	Smear negative	4		cured	Cured		Successful
RHL02	Regional Hospital Limbe	Yes	2011	Within Strategic Plan	28	21-30 years	Male	1	1	Yes	Yes	Yes	New	Pulmonary	Intensive phase of DOT	TWo	++				No	Smear positive	2	Transfer out	Transferred out		transferred out	Unsuccessful
RHL02	Regional Hospital Limbe	Yes	2011	Within Strategic Plan	46	41-50 years	Male	1	1	Yes	Yes	Yes	New	Pulmonary	DOT full course	Four	+++				Yes	Smear negative	4		cured	Cured		Successful
RHL02	Regional Hospital Limbe	Yes	2011	Within Strategic Plan	32	31-40 years	Female	1	1	Yes	Yes	Yes	New	Pulmonary	DOT full course	Four	+				Yes	Smear negative	4		cured	Cured		Successful
RHL02	Regional Hospital Limbe	Yes	2011	Within Strategic Plan	23	21-30 years	Female	1	1	Yes	Yes	Yes	New	Pulmonary	Intensive phase of DOT	One	+				No	Smear positive	1	Defaulted	Defaulted			Unsuccessful
RHL02	Regional Hospital Limbe	Yes	2011	Within Strategic Plan	29	21-30 years	Male	1	1	Yes	Yes	Yes	New	Pulmonary	Continuation phase of DOT	Three	++				Yes	Smear negative	3	Treatment completed	Treatment completed	Treatment completed		Successful
RHL02	Regional Hospital Limbe	Yes	2011	Within Strategic Plan	41	41-50 years	Male	1	1	Yes	Yes	Yes	New	Pulmonary	DOT full course	Four	+++				Yes	Smear negative	4		cured	Cured		Successful
RHL02	Regional Hospital Limbe	Yes	2011	Within Strategic Plan	39	31-40 years	Female	1	1	Yes	Yes	Yes	New	Pulmonary	DOT full course	Four	+				Yes	Smear negative	4		cured	Cured		Successful
RHL02	Regional Hospital Limbe	Yes	2011	Within Strategic Plan	28	21-30 years	Female	1	1	Yes	Yes	Yes	New	Pulmonary	DOT full course	Four	+++	+			Yes	Smear negative	4		cured	Cured		Successful
RHL02	Regional Hospital Limbe	Yes	2011	Within Strategic Plan	37	31-40 years	Male	1	1	Yes	Yes	Yes	New	Pulmonary	No DOT	One	++				No	Smear positive	1	Defaulted	Defaulted			Unsuccessful
RHL02	Regional Hospital Limbe	Yes	2011	Within Strategic Plan	37	31-40 years	Female	1	1	Yes	Yes	Yes	New	Pulmonary	DOT full course	Four	++	+			Yes	Smear negative	4		cured	Cured		Successful
RHL02	Regional Hospital Limbe	Yes	2011	Within Strategic Plan	32	31-40 years	Female	1	1	Yes	Yes	Yes	New	Pulmonary	DOT full course	Four	+++				Yes	Smear negative	4		cured	Cured		Successful
RHL02	Regional Hospital Limbe	Yes	2011	Within Strategic Plan	31	31-40 years	Female	1	1	Yes	Yes	Yes	New	Pulmonary	DOT full course	Four	+				Yes	Smear negative	4		cured	Cured		Successful
RHL02	Regional Hospital Limbe	Yes	2011	Within Strategic Plan	50	41-50 years	Female	1	1	Yes	Yes	Yes	New	Pulmonary	DOT full course	Four	+++				Yes	Smear negative	4		cured	Cured		Successful
RHL02	Regional Hospital Limbe	Yes	2011	Within Strategic Plan	51	51-60 years	Male	1	1	Yes	Yes	Yes	New	Pulmonary	DOT full course	Four	+++	+	+++		Yes	Smear negative	4		cured	Cured		Successful
RHL02	Regional Hospital Limbe	Yes	2011	Within Strategic Plan	43	41-50 years	Male	1	1	Yes	Yes	Yes	New	Pulmonary	Continuation phase of DOT	Three	+++	+			Yes	Smear negative	3	Treatment completed	Treatment completed	Treatment completed		Successful
RHL02	Regional Hospital Limbe	Yes	2011	Within Strategic Plan	40	31-40 years	Male	1	1	Yes	Yes	Yes	New	Pulmonary	DOT full course	Four	+				Yes	Smear negative	4		cured	Cured		Successful
RHL02	Regional Hospital Limbe	Yes	2011	Within Strategic Plan	41	41-50 years	Male	1	1	Yes	Yes	Yes	New	Pulmonary	DOT full course	Four	+++				Yes	Smear negative	4		cured	Cured		Successful
RHL02	Regional Hospital Limbe	Yes	2011	Within Strategic Plan	30	21-30 years	Female	1	1	Yes	Yes	Yes	New	Pulmonary	DOT full course	Four	+				Yes	Smear negative	4		cured	Cured		Successful
RHL02	Regional Hospital Limbe	Yes	2011	Within Strategic Plan	35	31-40 years	Male	1	1	Yes	Yes	Yes	New	Pulmonary	No DOT	One	+				Yes	Smear negative	1	Defaulted	Defaulted			Unsuccessful
RHL02	Regional Hospital Limbe	Yes	2011	Within Strategic Plan	69	>60 years	Male	1	1	Yes	Yes	Yes	New	Pulmonary	DOT full course	Four	+++				Yes	Smear negative	4		cured	Cured		Successful
RHL02	Regional Hospital Limbe	Yes	2015	Post Strategic Plan	34	31-40 years	Male	1	1	Yes	Yes	Yes	New	Pulmonary	DOT full course	Four	+++				Yes	Smear negative	4		cured	Cured		Successful
RHL02	Regional Hospital Limbe	Yes	2015	Post Strategic Plan	50	41-50 years	Male	1	1	Yes	Yes	Yes	New	Pulmonary	DOT full course	Four	+++				Yes	Smear negative	4		cured	Cured		Successful
RHL02	Regional Hospital Limbe	Yes	2015	Post Strategic Plan	28	21-30 years	Female	1	1	Yes	Yes	Yes	New	Pulmonary	DOT full course	Four	+				Yes	Smear negative	4		cured	Cured		Successful
RHL02	Regional Hospital Limbe	Yes	2015	Post Strategic Plan	34	31-40 years	Male	1	1	Yes	Yes	Yes	New	Pulmonary	DOT full course	Four	+				Yes	Smear negative	4		cured	Cured		Successful
RHL02	Regional Hospital Limbe	Yes	2015	Post Strategic Plan	28	21-30 years	Male	1	1	Yes	Yes	Yes	New	Pulmonary	DOT full course	Four	+++				Yes	Smear negative	4		cured	Cured		Successful
RHL02	Regional Hospital Limbe	Yes	2015	Post Strategic Plan	45	41-50 years	Female	1	1	Yes	Yes	Yes	New	Pulmonary	DOT full course	Four	+++				Yes	Smear negative	4		cured	Cured		Successful
RHL02	Regional Hospital Limbe	Yes	2015	Post Strategic Plan	38	31-40 years	Male	1	1	Yes	Yes	Yes	New	Pulmonary	Intensive phase of DOT	One	+++				No	Smear positive	1	Transfer out	Transferred out		transferred out	Unsuccessful
RHL02	Regional Hospital Limbe	Yes	2015	Post Strategic Plan	27	21-30 years	Female	1	1	Yes	No	No	New	Pulmonary	DOT full course	Four	++				Yes	Smear negative	4		cured	Cured		Successful
RHL02	Regional Hospital Limbe	Yes	2015	Post Strategic Plan	29	21-30 years	Male	1	1	Yes	Yes	Yes	New	Pulmonary	Intensive phase of DOT	One	++				No	Smear positive	1	Transfer out	Transferred out		transferred out	Unsuccessful
RHL02	Regional Hospital Limbe	Yes	2015	Post Strategic Plan	39	31-40 years	Female	1	1	Yes	Yes	Yes	New	Pulmonary	DOT full course	Four	++				Yes	Smear negative	4		cured	Cured		Successful
RHL02	Regional Hospital Limbe	Yes	2015	Post Strategic Plan	39	31-40 years	Female	1	1	Yes	Yes	Yes	New	Pulmonary	Intensive phase of DOT	One	++				No	Smear positive	1	Died	Died		died	Unsuccessful
RHL02	Regional Hospital Limbe	Yes	2015	Post Strategic Plan	34	31-40 years	Female	1	1	Yes	Yes	Yes	New	Pulmonary	DOT full course	Four	+++				Yes	Smear negative	4		cured	Cured		Successful
RHL02	Regional Hospital Limbe	Yes	2015	Post Strategic Plan	39	31-40 years	Male	1	1	Yes	Yes	Yes	New	Pulmonary	DOT full course	Four	+				Yes	Smear negative	4		cured	Cured		Successful
RHL02	Regional Hospital Limbe	Yes	2015	Post Strategic Plan	45	41-50 years	Male	1	1	Yes	Yes	Yes	New	Pulmonary	DOT full course	Four	+++				Yes	Smear negative	4		cured	Cured		Successful
RHL02	Regional Hospital Limbe	Yes	2015	Post Strategic Plan	48	41-50 years	Female	1	1	Yes	Yes	Yes	New	Pulmonary	DOT full course	Four	+				Yes	Smear negative	4		cured	Cured		Successful
RHL02	Regional Hospital Limbe	Yes	2015	Post Strategic Plan	34	31-40 years	Female	1	1	Yes	Yes	Yes	New	Pulmonary	DOT full course	Four	+++				Yes	Smear negative	4		cured	Cured		Successful
RHL02	Regional Hospital Limbe	Yes	2015	Post Strategic Plan	42	41-50 years	Male	1	1	Yes	Yes	Yes	New	Pulmonary	DOT full course	Four	+				Yes	Smear negative	4		cured	Cured		Successful
RHL02	Regional Hospital Limbe	Yes	2015	Post Strategic Plan	34	31-40 years	Female	1	1	Yes	Yes	Yes	New	Pulmonary	DOT full course	Four	+				Yes	Smear negative	4		cured	Cured		Successful
RHL02	Regional Hospital Limbe	Yes	2015	Post Strategic Plan	46	41-50 years	Male	1	1	Yes	No	No	New	Pulmonary	DOT full course	Four	++				Yes	Smear negative	4		cured	Cured		Successful
RHL02	Regional Hospital Limbe	Yes	2015	Post Strategic Plan	42	41-50 years	Male	1	1	Yes	Yes	Yes	New	Pulmonary	DOT full course	Four	+++				Yes	Smear negative	4		cured	Cured		Successful
RHL02	Regional Hospital Limbe	Yes	2015	Post Strategic Plan	39	31-40 years	Female	1	1	Yes	Yes	Yes	New	Pulmonary	DOT full course	Four	+++				Yes	Smear negative	4		cured	Cured		Successful
RHL02	Regional Hospital Limbe	Yes	2015	Post Strategic Plan	57	51-60 years	Male	1	1	Yes	Yes	Yes	New	Pulmonary	DOT full course	Four	+				Yes	Smear negative	4		cured	Cured		Successful
RHL02	Regional Hospital Limbe	Yes	2015	Post Strategic Plan	43	41-50 years	Male	1	1	Yes	Yes	Yes	New	Pulmonary	DOT full course	Four	+				Yes	Smear negative	4		cured	Cured		Successful
RHL02	Regional Hospital Limbe	Yes	2015	Post Strategic Plan	37	31-40 years	Female	1	1	Yes	Yes	Yes	Retreatment	Pulmonary	DOT full course	Four	+++				Yes	Smear negative	4		cured	Cured		Successful
RHL02	Regional Hospital Limbe	Yes	2015	Post Strategic Plan	43	41-50 years	Male		1	Yes	Yes	Yes	New	Pulmonary	DOT full course	Four	+				Yes	Smear negative	4		cured	Cured		Successful
RHL02	Regional Hospital Limbe	Yes	2015	Post Strategic Plan	52	51-60 years	Male	1	1	Yes	Yes	Yes	New	Pulmonary	DOT full course	Four	++				Yes	Smear negative	4		cured	Cured		Successful
RHL02	Regional Hospital Limbe	Yes	2015	Post Strategic Plan	42	41-50 years	Male	1	1	Yes	Yes	Yes	New	Pulmonary	DOT full course	Four	+				Yes	Smear negative	4		cured	Cured		Successful
RHL02	Regional Hospital Limbe	Yes	2015	Post Strategic Plan	56	51-60 years	Male	1	1	Yes	Yes	Yes	New	Pulmonary	DOT full course	Four	+++				Yes	Smear negative	4		cured	Cured		Successful
RHL02	Regional Hospital Limbe	Yes	2015	Post Strategic Plan	30	21-30 years	Female	1	1	Yes	Yes	Yes	New	Pulmonary	DOT full course	Four	+++				Yes	Smear negative	4		cured	Cured		Successful
RHL02	Regional Hospital Limbe	Yes	2015	Post Strategic Plan	44	41-50 years	Male	1	1	Yes	Yes	Yes	New	Pulmonary	DOT full course	Four	+++				Yes	Smear negative	4		cured	Cured		Successful
RHL02	Regional Hospital Limbe	Yes	2015	Post Strategic Plan	39	31-40 years	Female	1	1	Yes	Yes	Yes	New	Pulmonary	DOT full course	Four	+++				Yes	Smear negative	4		cured	Cured		Successful
RHL02	Regional Hospital Limbe	Yes	2015	Post Strategic Plan	38	31-40 years	Female	1	1	Yes	Yes	Yes	Retreatment	Pulmonary	DOT full course	Four	+++				Yes	Smear negative	4		cured	Cured		Successful
RHL02	Regional Hospital Limbe	Yes	2015	Post Strategic Plan	30	21-30 years	Female	1	1	Yes	Yes	Yes	New	Pulmonary	DOT full course	Four	+++				Yes	Smear negative	4		cured	Cured		Successful
RHL02	Regional Hospital Limbe	Yes	2015	Post Strategic Plan	51	51-60 years	Male	1	1	Yes	Yes	Yes	New	Pulmonary	DOT full course	Four	+++				Yes	Smear negative	4		cured	Cured		Successful
RHL02	Regional Hospital Limbe	Yes	2015	Post Strategic Plan	43	41-50 years	Male	1	1	Yes	Yes	Yes	New	Pulmonary	DOT full course	Four	+				Yes	Smear negative	4		cured	Cured		Successful
RHL02	Regional Hospital Limbe	Yes	2015	Post Strategic Plan	35	31-40 years	Female	1	1	Yes	Yes	Yes	New	Pulmonary	DOT full course	Four	+++				Yes	Smear negative	4		cured	Cured		Successful
RHL02	Regional Hospital Limbe	Yes	2015	Post Strategic Plan	34	31-40 years	Female	1	1	Yes	Yes	Yes	New	Pulmonary	DOT full course	Four	++				Yes	Smear negative	4		cured	Cured		Successful
RHL02	Regional Hospital Limbe	Yes	2015	Post Strategic Plan	37	31-40 years	Male	1	1	Yes	Yes	Yes	New	Pulmonary	DOT full course	Four	++				Yes	Smear negative	4		cured	Cured		Successful
RHL02	Regional Hospital Limbe	Yes	2015	Post Strategic Plan	36	31-40 years	Female	1	1	Yes	Yes	Yes	Transferred in	Pulmonary	DOT full course	Four	++				Yes	Smear negative	4		cured	Cured		Successful
RHL02	Regional Hospital Limbe	Yes	2015	Post Strategic Plan	40	31-40 years	Female	1	1	Yes	Yes	Yes	New	Pulmonary	DOT full course	Four	+	++			Yes	Smear negative	4		cured	Cured		Successful
RHL02	Regional Hospital Limbe	Yes	2015	Post Strategic Plan	50	41-50 years	Male	1	1	Yes	Yes	Yes	New	Pulmonary	DOT full course	Four	+				Yes	Smear negative	4		cured	Cured		Successful
RHL02	Regional Hospital Limbe	Yes	2015	Post Strategic Plan	50	41-50 years	Female	1	1	Yes	Yes	Yes	New	Pulmonary	DOT full course	Four	+++				Yes	Smear negative	4		cured	Cured		Successful
RHL02	Regional Hospital Limbe	Yes	2015	Post Strategic Plan	42	41-50 years	Female	1	1	Yes	Yes	Yes	New	Pulmonary	DOT full course	Four	+++				Yes	Smear negative	4		cured	Cured		Successful
RHL02	Regional Hospital Limbe	Yes	2015	Post Strategic Plan	45	41-50 years	Male	1	1	Yes	Yes	Yes	New	Pulmonary	DOT full course	Four	+++				Yes	Smear negative	4		cured	Cured		Successful
RHL02	Regional Hospital Limbe	Yes	2015	Post Strategic Plan	30	21-30 years	Female	1	1	Yes	Yes	Yes	New	Pulmonary	DOT full course	Four	+				Yes	Smear negative	4		cured	Cured		Successful
RHL02	Regional Hospital Limbe	Yes	2015	Post Strategic Plan	36	31-40 years	Male	1	1	Yes	Yes	Yes	New	Pulmonary	DOT full course	Four	+++				Yes	Smear negative	4		cured	Cured		Successful
RHL02	Regional Hospital Limbe	Yes	2015	Post Strategic Plan	50	41-50 years	Male	1	1	Yes	Yes	Yes	New	Pulmonary	DOT full course	Four	+				Yes	Smear negative	4		cured	Cured		Successful
RHL02	Regional Hospital Limbe	Yes	2015	Post Strategic Plan	45	41-50 years	Male	1	1	Yes	Yes	Yes	New	Pulmonary	DOT full course	Four	+++				Yes	Smear negative	4		cured	Cured		Successful
RHL02	Regional Hospital Limbe	Yes	2015	Post Strategic Plan	56	51-60 years	Male	1	1	Yes	Yes	Yes	New	Pulmonary	DOT full course	Four	+++				Yes	Smear negative	4		cured	Cured		Successful
RHL02	Regional Hospital Limbe	Yes	2015	Post Strategic Plan	31	31-40 years	Female	1	1	Yes	Yes	Yes	New	Pulmonary	DOT full course	Four	+				Yes	Smear negative	4		cured	Cured		Successful
RHL02	Regional Hospital Limbe	Yes	2015	Post Strategic Plan	30	21-30 years	Female	1	1	Yes	Yes	Yes	New	Pulmonary	DOT full course	Four	+++				Yes	Smear negative	4		cured	Cured		Successful
RHL02	Regional Hospital Limbe	Yes	2015	Post Strategic Plan	27	21-30 years	Male	1	1	Yes	Yes	Yes	New	Pulmonary	DOT full course	Four	+++				Yes	Smear negative	4		cured	Cured		Successful
RHL02	Regional Hospital Limbe	Yes	2015	Post Strategic Plan	40	31-40 years	Male	1	1	Yes	Yes	Yes	New	Pulmonary	DOT full course	Four	+++	++			Yes	Smear negative	4		cured	Cured		Successful
RHL02	Regional Hospital Limbe	Yes	2015	Post Strategic Plan	39	31-40 years	Male	1	1	Yes	Yes	Yes	New	Pulmonary	DOT full course	Four	+++				Yes	Smear negative	4		cured	Cured		Successful
RHL02	Regional Hospital Limbe	Yes	2015	Post Strategic Plan	55	51-60 years	Male	1	1	Yes	Yes	Yes	New	Pulmonary	DOT full course	Four	+				Yes	Smear negative	4		cured	Cured		Successful
RHL02	Regional Hospital Limbe	Yes	2015	Post Strategic Plan	47	41-50 years	Female	1	1	Yes	Yes	Yes	New	Pulmonary	DOT full course	Four	+				Yes	Smear negative	4		cured	Cured		Successful
RHL02	Regional Hospital Limbe	Yes	2015	Post Strategic Plan	57	51-60 years	Male	1	1	Yes	Yes	Yes	New	Pulmonary	Intensive phase of DOT	One	+				No	Smear positive	1	Died	Died		died	Unsuccessful
RHL02	Regional Hospital Limbe	Yes	2015	Post Strategic Plan	50	41-50 years	Female	1	1	Yes	Yes	Yes	New	Pulmonary	DOT full course	Four	+++	++			Yes	Smear negative	4		cured	Cured		Successful
RHL02	Regional Hospital Limbe	Yes	2015	Post Strategic Plan	38	31-40 years	Male	1	1	Yes	Yes	Yes	New	Pulmonary	DOT full course	Four	+				Yes	Smear negative	4		cured	Cured		Successful
RHL02	Regional Hospital Limbe	Yes	2015	Post Strategic Plan	26	21-30 years	Female	1	1	Yes	Yes	Yes	New	Pulmonary	DOT full course	Four	+				Yes	Smear negative	4		cured	Cured		Successful
RHL02	Regional Hospital Limbe	Yes	2015	Post Strategic Plan	35	31-40 years	Female	1	1	Yes	Yes	Yes	New	Pulmonary	DOT full course	Four	+++				Yes	Smear negative	4		cured	Cured		Successful
RHL02	Regional Hospital Limbe	Yes	2015	Post Strategic Plan	55	51-60 years	Male	1	1	Yes	Yes	Yes	New	Pulmonary	DOT full course	Four	+++				Yes	Smear negative	4		cured	Cured		Successful
RHL02	Regional Hospital Limbe	Yes	2015	Post Strategic Plan	20	<21 years	Female	1	1	Yes	Yes	Yes	New	Pulmonary	Intensive phase of DOT	One	+++				No	Smear positive	1	Died	Died		died	Unsuccessful
RHL02	Regional Hospital Limbe	Yes	2015	Post Strategic Plan	51	51-60 years	Male	1	1	Yes	Yes	Yes	New	Pulmonary	Intensive phase of DOT	One	++				No	Smear positive	1	Died	Died		died	Unsuccessful
RHL02	Regional Hospital Limbe	Yes	2015	Post Strategic Plan	25	21-30 years	Female	1	1	Yes	Yes	Yes	New	Pulmonary	DOT full course	Four	++				Yes	Smear negative	4		cured	Cured		Successful
RHL02	Regional Hospital Limbe	Yes	2015	Post Strategic Plan	40	31-40 years	Male	1	1	Yes	Yes	Yes	New	Pulmonary	DOT full course	Four	++	++			Yes	Smear negative	4		cured	Cured		Successful
RHL02	Regional Hospital Limbe	Yes	2015	Post Strategic Plan	33	31-40 years	Male	1	1	Yes	Yes	Yes	New	Pulmonary	DOT full course	Four	+++				Yes	Smear negative	4		cured	Cured		Successful
RHL02	Regional Hospital Limbe	Yes	2015	Post Strategic Plan	36	31-40 years	Male	1	1	Yes	Yes	Yes	New	Pulmonary	Intensive phase of DOT	One	+++				No	Smear positive	1	Defaulted	Defaulted		defaulter	Unsuccessful
RHL02	Regional Hospital Limbe	Yes	2015	Post Strategic Plan	23	21-30 years	Female	1	1	Yes	Yes	Yes	New	Pulmonary	DOT full course	Four	+++				Yes	Smear negative	4		cured	Cured		Successful
RHL02	Regional Hospital Limbe	Yes	2015	Post Strategic Plan	44	41-50 years	Male	1	1	Yes	Yes	Yes	New	Pulmonary	DOT full course	Four	++				Yes	Smear negative	4		cured	Cured		Successful
RHL02	Regional Hospital Limbe	Yes	2015	Post Strategic Plan	50	41-50 years	Male	1	1	Yes	Yes	Yes	New	Pulmonary	DOT full course	Four	++				Yes	Smear negative	4		cured	Cured		Successful
RHL02	Regional Hospital Limbe	Yes	2017	Post Strategic Plan	37	31-40 years	Female		1	Yes	Yes	Yes	New	Pulmonary	DOT full course	Four	+++				Yes	Smear negative	4		cured	Cured		Successful
RHL02	Regional Hospital Limbe	Yes	2017	Post Strategic Plan	51	51-60 years	Female		1	Yes	Yes	Yes	New	Pulmonary	DOT full course	Four	+				Yes	Smear negative	4		cured	Cured		Successful
RHL02	Regional Hospital Limbe	Yes	2017	Post Strategic Plan	43	41-50 years	Female		1	Yes	Yes	Yes	New	Pulmonary	DOT full course	Four	++				Yes	Smear negative	4		cured	Cured		Successful
RHL02	Regional Hospital Limbe	Yes	2017	Post Strategic Plan	39	31-40 years	Male		1	Yes	Yes	Yes	Relapse	Pulmonary	DOT full course	Four	+++				Yes	Smear negative	4		cured	Cured		Successful
RHL02	Regional Hospital Limbe	Yes	2017	Post Strategic Plan	65	>60 years	Female		1	Yes	Yes	Yes	New	Pulmonary	DOT full course	Four	+++				Yes	Smear negative	4		cured	Cured		Successful
RHL02	Regional Hospital Limbe	Yes	2017	Post Strategic Plan	32	31-40 years	Female		1	Yes	Yes	Yes	New	Pulmonary	No DOT	One	+++				No	Smear positive	1	Defaulted	Defaulted			Unsuccessful
RHL02	Regional Hospital Limbe	Yes	2017	Post Strategic Plan	44	41-50 years	Male		1	Yes	Yes	Yes	New	Pulmonary	DOT full course	Three	+++	+	++		No	Smear positive	3	Failure	Failure		failure	Unsuccessful
RHL02	Regional Hospital Limbe	Yes	2017	Post Strategic Plan	39	31-40 years	Male		1	Yes	Yes	Yes	New	Pulmonary	DOT full course	Four	++				Yes	Smear negative	4		cured	Cured		Successful
RHL02	Regional Hospital Limbe	Yes	2017	Post Strategic Plan	43	41-50 years	Female		1	Yes	Yes	Yes	New	Pulmonary	DOT full course	Four	++				Yes	Smear negative	4		cured	Cured		Successful
RHL02	Regional Hospital Limbe	Yes	2017	Post Strategic Plan	28	21-30 years	Male		1	Yes	Yes	Yes	New	Pulmonary	DOT full course	Four	+++				Yes	Smear negative	4		cured	Cured		Successful
RHL02	Regional Hospital Limbe	Yes	2017	Post Strategic Plan	26	21-30 years	Male		1	Yes	Yes	Yes	New	Pulmonary	DOT full course	Four	+				Yes	Smear negative	4		cured	Cured		Successful
RHL02	Regional Hospital Limbe	Yes	2017	Post Strategic Plan	40	31-40 years	Male		1	Yes	Yes	Yes	New	Pulmonary	DOT full course	Four	+++				Yes	Smear negative	4		cured	Cured		Successful
RHL02	Regional Hospital Limbe	Yes	2017	Post Strategic Plan	35	31-40 years	Female		1	Yes	Yes	Yes	New	Pulmonary	DOT full course	Four	++				Yes	Smear negative	4		cured	Cured		Successful
RHL02	Regional Hospital Limbe	Yes	2017	Post Strategic Plan	45	41-50 years	Female		1	Yes	Yes	Yes	New	Pulmonary	Intensive phase of DOT	TWo	++				No	Smear positive	2	Died	Died		died	Unsuccessful
RHL02	Regional Hospital Limbe	Yes	2017	Post Strategic Plan	39	31-40 years	Male		1	Yes	Yes	Yes	New	Pulmonary	DOT full course	Four	+++				Yes	Smear negative	4		cured	Cured		Successful
RHL02	Regional Hospital Limbe	Yes	2017	Post Strategic Plan	40	31-40 years	Male		1	Yes	Yes	Yes	New	Pulmonary	DOT full course	Four	++				Yes	Smear negative	4		cured	Cured		Successful
RHL02	Regional Hospital Limbe	Yes	2017	Post Strategic Plan	32	31-40 years	Female		1	Yes	Yes	Yes	New	Pulmonary	DOT full course	Four	++				Yes	Smear negative	4		cured	Cured		Successful
RHL02	Regional Hospital Limbe	Yes	2017	Post Strategic Plan	37	31-40 years	Female		1	Yes	Yes	Yes	New	Pulmonary	DOT full course	Four	+++				Yes	Smear negative	4		cured	Cured		Successful
RHL02	Regional Hospital Limbe	Yes	2017	Post Strategic Plan	44	41-50 years	Female		1	Yes	Yes	Yes	New	Pulmonary	DOT full course	Four	+++				Yes	Smear negative	4		cured	Cured		Successful
RHL02	Regional Hospital Limbe	Yes	2017	Post Strategic Plan	32	31-40 years	Female		1	Yes	Yes	Yes	New	Pulmonary	Intensive phase of DOT	One	++				No	Smear positive	1	Died	Died		died	Unsuccessful
RHL02	Regional Hospital Limbe	Yes	2017	Post Strategic Plan	31	31-40 years	Male		1	Yes	Yes	Yes	New	Pulmonary	DOT full course	Four	++				Yes	Smear negative	4		cured	Cured		Successful
RHL02	Regional Hospital Limbe	Yes	2017	Post Strategic Plan	32	31-40 years	Male		1	Yes	Yes	Yes	New	Pulmonary	DOT full course	Four	+++				Yes	Smear negative	4		cured	Cured		Successful
RHL02	Regional Hospital Limbe	Yes	2017	Post Strategic Plan	45	41-50 years	Female		1	Yes	Yes	Yes	New	Pulmonary	DOT full course	Four	+++				Yes	Smear negative	4		cured	Cured		Successful
RHL02	Regional Hospital Limbe	Yes	2017	Post Strategic Plan	43	41-50 years	Male		1	Yes	Yes	Yes	New	Pulmonary	DOT full course	Four	++				Yes	Smear negative	4		cured	Cured		Successful
RHL02	Regional Hospital Limbe	Yes	2017	Post Strategic Plan	27	21-30 years	Female		1	Yes	Yes	Yes	New	Pulmonary	Intensive phase of DOT	One	++				No	Smear positive	1	Defaulted	Defaulted		defaulter	Unsuccessful
RHL02	Regional Hospital Limbe	Yes	2017	Post Strategic Plan	35	31-40 years	Male		1	Yes	Yes	Yes	New	Pulmonary	DOT full course	Four	+				Yes	Smear negative	4		cured	Cured		Successful
RHL02	Regional Hospital Limbe	Yes	2017	Post Strategic Plan	30	21-30 years	Female		1	Yes	Yes	Yes	New	Pulmonary	DOT full course	Four	+++				Yes	Smear negative	4		cured	Cured		Successful
RHL02	Regional Hospital Limbe	Yes	2017	Post Strategic Plan	29	21-30 years	Female		1	Yes	Yes	Yes	Transferred in	Pulmonary	DOT full course	Four	+				Yes	Smear negative	4		cured	Cured		Successful
RHL02	Regional Hospital Limbe	Yes	2017	Post Strategic Plan	52	51-60 years	Male		1	Yes	Yes	Yes	New	Pulmonary	DOT full course	Four	+++				Yes	Smear negative	4		cured	Cured		Successful
RHL02	Regional Hospital Limbe	Yes	2017	Post Strategic Plan	32	31-40 years	Female		1	Yes	Yes	Yes	New	Pulmonary	DOT full course	Four	+++				Yes	Smear negative	4		cured	Cured		Successful
RHL02	Regional Hospital Limbe	Yes	2017	Post Strategic Plan	35	31-40 years	Female		1	Yes	Yes	Yes	New	Pulmonary	DOT full course	Four	+				Yes	Smear negative	4		cured	Cured		Successful
RHL02	Regional Hospital Limbe	Yes	2017	Post Strategic Plan	42	41-50 years	Female		1	Yes	Yes	Yes	New	Pulmonary	DOT full course	Four	+				Yes	Smear negative	4		cured	Cured		Successful
RHL02	Regional Hospital Limbe	Yes	2017	Post Strategic Plan	33	31-40 years	Male		1	Yes	Yes	Yes	New	Pulmonary	DOT full course	Four	++				Yes	Smear negative	4		cured	Cured		Successful
RHL02	Regional Hospital Limbe	Yes	2017	Post Strategic Plan	38	31-40 years	Male		1	Yes	Yes	Yes	New	Pulmonary	DOT full course	Four	++				Yes	Smear negative	4		cured	Cured		Successful
RHL02	Regional Hospital Limbe	Yes	2017	Post Strategic Plan	30	21-30 years	Male		1	Yes	Yes	Yes	New	Pulmonary	Intensive phase of DOT	TWo	+++				No	Smear negative	2	Defaulted	Defaulted		defaulter	Unsuccessful
RHL02	Regional Hospital Limbe	Yes	2017	Post Strategic Plan	50	41-50 years	Female		1	Yes	Yes	Yes	New	Pulmonary	Continuation phase of DOT	Three	++	++			No	Smear positive	3	Defaulted	Defaulted		defaulter	Unsuccessful
RHL02	Regional Hospital Limbe	Yes	2017	Post Strategic Plan	44	41-50 years	Female		1	Yes	Yes	Yes	New	Pulmonary	DOT full course	Four	++				Yes	Smear negative	4		cured	Cured		Successful
RHL02	Regional Hospital Limbe	Yes	2017	Post Strategic Plan	29	21-30 years	Male		1	Yes	Yes	Yes	New	Pulmonary	DOT full course	Four	+++				Yes	Smear negative	4		cured	Cured		Successful
RHL02	Regional Hospital Limbe	Yes	2017	Post Strategic Plan	35	31-40 years	Female		1	Yes	Yes	Yes	New	Pulmonary	DOT full course	Four	++				Yes	Smear negative	4		cured	Cured		Successful
RHL02	Regional Hospital Limbe	Yes	2017	Post Strategic Plan	51	51-60 years	Male		1	Yes	Yes	Yes	New	Pulmonary	DOT full course	Four	++				Yes	Smear negative	2	Defaulted	Defaulted			Unsuccessful
RHL02	Regional Hospital Limbe	Yes	2017	Post Strategic Plan	47	41-50 years	Female		1	Yes	Yes	Yes	New	Pulmonary	DOT full course	Four	++				Yes	Smear negative	4		cured	Cured		Successful
RHL02	Regional Hospital Limbe	Yes	2017	Post Strategic Plan	52	51-60 years	Male		1	Yes	Yes	Yes	New	Pulmonary	DOT full course	Four	+++	+			Yes	Smear negative	4		cured	Cured		Successful
RHL02	Regional Hospital Limbe	Yes	2017	Post Strategic Plan	26	21-30 years	Female		1	Yes	Yes	Yes	New	Pulmonary	DOT full course	Four	+++				Yes	Smear negative	4		cured	Cured		Successful
RHL02	Regional Hospital Limbe	Yes	2017	Post Strategic Plan	38	31-40 years	Female		1	Yes	Yes	Yes	New	Pulmonary	DOT full course	Four	+				Yes	Smear negative	4		cured	Cured		Successful
RHL02	Regional Hospital Limbe	Yes	2017	Post Strategic Plan	42	41-50 years	Female		1	Yes	Yes	Yes	New	Pulmonary	Intensive phase of DOT	One	+				No	Smear positive	1	Died	Died		died	Unsuccessful
RHL02	Regional Hospital Limbe	Yes	2014	Within Strategic Plan	45	41-50 years	Male		1	Yes	Yes	Yes	New	Pulmonary	DOT full course	Four	+++				Yes	Smear negative	4		cured	Cured		Successful
RHL02	Regional Hospital Limbe	Yes	2014	Within Strategic Plan	28	21-30 years	Female		1	Yes	Yes	Yes	New	Pulmonary	DOT full course	Four	+				Yes	Smear negative	4		cured	Cured		Successful
RHL02	Regional Hospital Limbe	Yes	2014	Within Strategic Plan	31	31-40 years	Male		1	Yes	Yes	Yes	New	Pulmonary	Intensive phase of DOT	TWo	+++				No	Smear positive	2	Defaulted	Defaulted		defaulter	Unsuccessful
RHL02	Regional Hospital Limbe	Yes	2014	Within Strategic Plan	34	31-40 years	Male	1	1	Yes	Yes	Yes	New	Pulmonary	DOT full course	Four	+++				Yes	Smear negative	4		cured	Cured		Successful
RHL02	Regional Hospital Limbe	Yes	2014	Within Strategic Plan	35	31-40 years	Female	1	1	Yes	No	Yes	New	Pulmonary	Intensive phase of DOT	One	+++				Yes	Smear negative	1	Died	Died		died	Unsuccessful
RHL02	Regional Hospital Limbe	Yes	2014	Within Strategic Plan	35	31-40 years	Female	1	1	Yes	Yes	Yes	New	Pulmonary	DOT full course	Four	+				Yes	Smear negative	4		cured	Cured		Successful
RHL02	Regional Hospital Limbe	Yes	2014	Within Strategic Plan	48	41-50 years	Male	1	1	Yes	Yes	Yes	New	Pulmonary	DOT full course	Four	++				Yes	Smear negative	4		cured	Cured		Successful
RHL02	Regional Hospital Limbe	Yes	2014	Within Strategic Plan	53	51-60 years	Male	1	1	Yes	Yes	Yes	New	Pulmonary	DOT full course	Four	+				Yes	Smear negative	4		cured	Cured		Successful
RHL02	Regional Hospital Limbe	Yes	2014	Within Strategic Plan	41	41-50 years	Female	1	1	Yes	Yes	Yes	New	Pulmonary	DOT full course	Four	+++				Yes	Smear negative	4		cured	Cured		Successful
RHL02	Regional Hospital Limbe	Yes	2014	Within Strategic Plan	30	21-30 years	Male	1	1	Yes	Yes	Yes	New	Pulmonary	Intensive phase of DOT	One	++				No	Smear positive	1	Died	Died		died	Unsuccessful
RHL02	Regional Hospital Limbe	Yes	2014	Within Strategic Plan	30	21-30 years	Male	1	1	Yes	Yes	Yes	New	Pulmonary	DOT full course	Four	++				Yes	Smear negative	4		cured	Cured		Successful
RHL02	Regional Hospital Limbe	Yes	2014	Within Strategic Plan	45	41-50 years	Male	1	1	Yes	Yes	Yes	New	Pulmonary	Intensive phase of DOT	One	++				No	Smear positive	1	Died	Died		died	Unsuccessful
RHL02	Regional Hospital Limbe	Yes	2014	Within Strategic Plan	48	41-50 years	Male	1	1	Yes	Yes	Yes	New	Pulmonary	DOT full course	Four	+				Yes	Smear negative	4		cured	Cured		Successful
RHL02	Regional Hospital Limbe	Yes	2014	Within Strategic Plan	29	21-30 years	Male	1	1	Yes	Yes	Yes	New	Pulmonary	Intensive phase of DOT	One	+++				No	Smear positive	1	Defaulted	Defaulted		default	Unsuccessful
RHL02	Regional Hospital Limbe	Yes	2014	Within Strategic Plan	42	41-50 years	Female	1	1	Yes	Yes	Yes	New	Pulmonary	DOT full course	Four	+++				Yes	Smear negative	4		cured	Cured		Successful
RHL02	Regional Hospital Limbe	Yes	2014	Within Strategic Plan	45	41-50 years	Male	1	1	Yes	Yes	Yes	New	Pulmonary	DOT full course	Four	++				Yes	Smear negative	4		cured	Cured		Successful
RHL02	Regional Hospital Limbe	Yes	2014	Within Strategic Plan	25	21-30 years	Male	1	1	Yes	No	Yes	New	Pulmonary	Intensive phase of DOT	One	++				No	Smear positive	1	Died	Died		died	Unsuccessful
RHL02	Regional Hospital Limbe	Yes	2014	Within Strategic Plan	26	21-30 years	Female	1	1	Yes	Yes	Yes	New	Pulmonary	DOT full course	Four	+++				Yes	Smear negative	4		cured	Cured		Successful
RHL02	Regional Hospital Limbe	Yes	2014	Within Strategic Plan	35	31-40 years	Male	1	1	Yes	Yes	Yes	New	Pulmonary	DOT full course	Four	+++				Yes	Smear negative	4		cured	Cured		Successful
RHL02	Regional Hospital Limbe	Yes	2014	Within Strategic Plan	53	51-60 years	Male	1	1	Yes	Yes	Yes	New	Pulmonary	DOT full course	Four	++				Yes	Smear negative	4		cured	Cured		Successful
RHL02	Regional Hospital Limbe	Yes	2014	Within Strategic Plan	26	21-30 years	Female	1	1	Yes	Yes	Yes	New	Pulmonary	DOT full course	Four	++				Yes	Smear negative	4		cured	Cured		Successful
RHL02	Regional Hospital Limbe	Yes	2014	Within Strategic Plan	22	21-30 years	Male	1	1	Yes	Yes	Yes	New	Pulmonary	DOT full course	Four	+++				Yes	Smear negative	4		cured	Cured		Successful
RHL02	Regional Hospital Limbe	Yes	2014	Within Strategic Plan	50	41-50 years	Male	1	1	Yes	Yes	Yes	New	Pulmonary	Intensive phase of DOT	One	++				No	Smear positive	1	Died	Died		died	Unsuccessful
RHL02	Regional Hospital Limbe	Yes	2014	Within Strategic Plan	75	>60 years	Female	1	1	Yes	Yes	Yes	Relapse	Pulmonary	DOT full course	Four	++				Yes	Smear negative	4		cured	Cured		Successful
RHL02	Regional Hospital Limbe	Yes	2014	Within Strategic Plan	47	41-50 years	Male	1	1	Yes	Yes	Yes	New	Pulmonary	DOT full course	Four	++				Yes	Smear negative	4		cured	Cured		Successful
RHL02	Regional Hospital Limbe	Yes	2014	Within Strategic Plan	21	21-30 years	Female	1	1	Yes	Yes	Yes	New	Pulmonary	DOT full course	Four	+++				Yes	Smear negative	4		cured	Cured		Successful
RHL02	Regional Hospital Limbe	Yes	2014	Within Strategic Plan	36	31-40 years	Male	1	1	Yes	Yes	Yes	New	Pulmonary	DOT full course	Four	+				Yes	Smear negative	4		cured	Cured		Successful
RHL02	Regional Hospital Limbe	Yes	2014	Within Strategic Plan	35	31-40 years	Female	1	1	Yes	Yes	Yes	Retreatment	Pulmonary	Intensive phase of DOT	One	+				No	Smear positive	1	Died	Died		died	Unsuccessful
RHL02	Regional Hospital Limbe	Yes	2014	Within Strategic Plan	38	31-40 years	Female	1	1	Yes	Yes	Yes	New	Pulmonary	DOT full course	Four	+++				Yes	Smear negative	4		cured	Cured		Successful
RHL02	Regional Hospital Limbe	Yes	2014	Within Strategic Plan	39	31-40 years	Male	1	1	Yes	Yes	Yes	New	Pulmonary	DOT full course	Four	+++				Yes	Smear negative	4		cured	Cured		Successful
RHL02	Regional Hospital Limbe	Yes	2014	Within Strategic Plan	36	31-40 years	Female	1	1	Yes	Yes	Yes	New	Pulmonary	DOT full course	Four	+++				Yes	Smear negative	4		cured	Cured		Successful
RHL02	Regional Hospital Limbe	Yes	2014	Within Strategic Plan	36	31-40 years	Female	1	1	Yes	Yes	Yes	New	Pulmonary	DOT full course	Four	+++				Yes	Smear negative	4		cured	Cured		Successful
RHL02	Regional Hospital Limbe	Yes	2014	Within Strategic Plan	25	21-30 years	Female	1	1	Yes	Yes	Yes	New	Pulmonary	DOT full course	Four	+++				Yes	Smear negative	4		cured	Cured		Successful
RHL02	Regional Hospital Limbe	Yes	2014	Within Strategic Plan	47	41-50 years	Male	1	1	Yes	Yes	Yes	New	Pulmonary	Intensive phase of DOT	One	+				No	Smear positive	1	Died	Died		died	Unsuccessful
RHL02	Regional Hospital Limbe	Yes	2014	Within Strategic Plan	32	31-40 years	Male	1	1	Yes	Yes	Yes	New	Pulmonary	Intensive phase of DOT	One	++				No	Smear positive	1	Died	Died		died	Unsuccessful
RHL02	Regional Hospital Limbe	Yes	2014	Within Strategic Plan	33	31-40 years	Female	1	1	Yes	Yes	Yes	New	Pulmonary	DOT full course	Four	+++				Yes	Smear negative	4		cured	Cured		Successful
RHL02	Regional Hospital Limbe	Yes	2014	Within Strategic Plan	29	21-30 years	Female	1	1	Yes	Yes	Yes	New	Pulmonary	DOT full course	Four	+++				Yes	Smear negative	4		cured	Cured		Successful
RHL02	Regional Hospital Limbe	Yes	2014	Within Strategic Plan	22	21-30 years	Female	1	1	Yes	Yes	Yes	New	Pulmonary	DOT full course	Four	++				Yes	Smear negative	4		cured	Cured		Successful
RHL02	Regional Hospital Limbe	Yes	2014	Within Strategic Plan	30	21-30 years	Female	1	1	Yes	Yes	Yes	New	Pulmonary	Intensive phase of DOT	One	++				No	Smear positive	1	Died	Died		died	Unsuccessful
RHL02	Regional Hospital Limbe	Yes	2014	Within Strategic Plan	34	31-40 years	Male	1	1	Yes	Yes	Yes	Relapse	Pulmonary	DOT full course	Four	++				Yes	Smear negative	4		cured	Cured		Successful
RHL02	Regional Hospital Limbe	Yes	2014	Within Strategic Plan	44	41-50 years	Male	1	1	Yes	Yes	Yes	New	Pulmonary	DOT full course	Four	++				Yes	Smear negative	4		cured	Cured		Successful
RHL02	Regional Hospital Limbe	Yes	2014	Within Strategic Plan	42	41-50 years	Male	1	1	Yes	Yes	Yes	New	Pulmonary	DOT full course	Four	+++				Yes	Smear negative	4		cured	Cured		Successful
RHL02	Regional Hospital Limbe	Yes	2014	Within Strategic Plan	33	31-40 years	Female	1	1	Yes	Yes	Yes	New	Pulmonary	DOT full course	Four	+++	+			Yes	Smear negative	4		cured	Cured		Successful
RHL02	Regional Hospital Limbe	Yes	2014	Within Strategic Plan	34	31-40 years	Female	1	1	Yes	Yes	Yes	New	Pulmonary	DOT full course	Four	+++				Yes	Smear negative	4		cured	Cured		Successful
RHL02	Regional Hospital Limbe	Yes	2014	Within Strategic Plan	35	31-40 years	Female	1	1	Yes	Yes	Yes	New	Pulmonary	DOT full course	Four	++				Yes	Smear negative	4		cured	Cured		Successful
RHL02	Regional Hospital Limbe	Yes	2014	Within Strategic Plan	43	41-50 years	Male	1	1	Yes	Yes	Yes	New	Pulmonary	DOT full course	Four	++				Yes	Smear negative	4		cured	Cured		Successful
RHL02	Regional Hospital Limbe	Yes	2014	Within Strategic Plan	47	41-50 years	Male	1	1	Yes	Yes	Yes	New	Pulmonary	DOT full course	Four	+++				Yes	Smear negative	4		cured	Cured		Successful
RHL02	Regional Hospital Limbe	Yes	2014	Within Strategic Plan	25	21-30 years	Male	1	1	Yes	Yes	Yes	New	Pulmonary	DOT full course	Four	+++				Yes	Smear negative	4		cured	Cured		Successful
RHL02	Regional Hospital Limbe	Yes	2014	Within Strategic Plan	33	31-40 years	Female	1	1	Yes	Yes	Yes	New	Pulmonary	DOT full course	Four	++				Yes	Smear negative	4		cured	Cured		Successful
RHL02	Regional Hospital Limbe	Yes	2014	Within Strategic Plan	24	21-30 years	Female	1	1	Yes	Yes	Yes	New	Pulmonary	DOT full course	Four	+++				Yes	Smear negative	4		cured	Cured		Successful
RHL02	Regional Hospital Limbe	Yes	2014	Within Strategic Plan	29	21-30 years	Female	1	1	Yes	Yes	Yes	New	Pulmonary	DOT full course	Four	+++	+			Yes	Smear negative	4		cured	Cured		Successful
RHL02	Regional Hospital Limbe	Yes	2014	Within Strategic Plan	35	31-40 years	Female	1	1	Yes	Yes	Yes	New	Pulmonary	DOT full course	Four	+				Yes	Smear negative	4		cured	Cured		Successful
RHL02	Regional Hospital Limbe	Yes	2014	Within Strategic Plan	42	41-50 years	Male	1	1	Yes	No	Yes	New	Pulmonary	DOT full course	Four	+++				Yes	Smear negative	4		cured	Cured		Successful
RHL02	Regional Hospital Limbe	Yes	2014	Within Strategic Plan	38	31-40 years	Female	1	1	Yes	Yes	Yes	New	Pulmonary	DOT full course	Four	+	+++			No	Smear positive	4	Failure	Failure		failure	Unsuccessful
RHL02	Regional Hospital Limbe	Yes	2014	Within Strategic Plan	45	41-50 years	Female	1	1	Yes	Yes	Yes	New	Pulmonary	DOT full course	Four	+++				Yes	Smear negative	4		cured	Cured		Successful
RHL02	Regional Hospital Limbe	Yes	2014	Within Strategic Plan	42	41-50 years	Male	1	1	Yes	Yes	Yes	New	Pulmonary	DOT full course	Four	+++				Yes	Smear negative	4		cured	Cured		Successful
RHL02	Regional Hospital Limbe	Yes	2014	Within Strategic Plan	44	41-50 years	Male	1	1	Yes	Yes	Yes	New	Pulmonary	DOT full course	Four	+				Yes	Smear negative	4		cured	Cured		Successful
RHL02	Regional Hospital Limbe	Yes	2014	Within Strategic Plan	29	21-30 years	Male	1	1	Yes	Yes	Yes	New	Pulmonary	DOT full course	Four	+++				Yes	Smear negative	4		cured	Cured		Successful
RHL02	Regional Hospital Limbe	Yes	2014	Within Strategic Plan	32	31-40 years	Female	1	1	Yes	Yes	Yes	New	Pulmonary	DOT full course	Four	+++				Yes	Smear negative	4		cured	Cured		Successful
RHL02	Regional Hospital Limbe	Yes	2014	Within Strategic Plan	40	31-40 years	Male	1	1	Yes	Yes	Yes	New	Pulmonary	Intensive phase of DOT	Four	++				Yes	Smear negative	4		cured	Cured		Successful
RHL02	Regional Hospital Limbe	Yes	2013	Within Strategic Plan	35	31-40 years	Female	1	1	Yes	Yes	Yes	New	Pulmonary	Intensive phase of DOT	One	++				No	Smear positive	1	Died	Died		DIED	Unsuccessful
RHL02	Regional Hospital Limbe	Yes	2013	Within Strategic Plan	34	31-40 years	Male	1	1	Yes	Yes	Yes	New	Pulmonary	DOT full course	Four	++				Yes	Smear negative	4		cured	Cured		Successful
RHL02	Regional Hospital Limbe	Yes	2013	Within Strategic Plan	28	21-30 years	Male	1	1	Yes	Yes	Yes	New	Pulmonary	DOT full course	Four	+++				Yes	Smear negative	4		cured	Cured		Successful
RHL02	Regional Hospital Limbe	Yes	2013	Within Strategic Plan	33	31-40 years	Female	1	1	Yes	Yes	Yes	New	Pulmonary	DOT full course	Four	++				Yes	Smear negative	4		cured	Cured		Successful
RHL02	Regional Hospital Limbe	Yes	2013	Within Strategic Plan	22	21-30 years	Male	1	1	Yes	Yes	Yes	New	Pulmonary	DOT full course	Four	+++				Yes	Smear negative	4		cured	Cured		Successful
RHL02	Regional Hospital Limbe	Yes	2013	Within Strategic Plan	45	41-50 years	Female	1	1	Yes	Yes	Yes	New	Pulmonary	DOT full course	Four	++				Yes	Smear negative	4		cured	Cured		Successful
RHL02	Regional Hospital Limbe	Yes	2013	Within Strategic Plan	40	31-40 years	Female	1	1	Yes	Yes	Yes	Transferred in	Pulmonary	DOT full course	Four	+	+			Yes	Smear negative	4		cured	Cured		Successful
RHL02	Regional Hospital Limbe	Yes	2013	Within Strategic Plan	19	<21 years	Female	1	1	Yes	Yes	Yes	New	Pulmonary	DOT full course	Four	+++				Yes	Smear negative	4		cured	Cured		Successful
RHL02	Regional Hospital Limbe	Yes	2013	Within Strategic Plan	29	21-30 years	Female	1	1	Yes	Yes	Yes	New	Pulmonary	DOT full course	Four	++				Yes	Smear negative	4		cured	Cured		Successful
RHL02	Regional Hospital Limbe	Yes	2013	Within Strategic Plan	30	21-30 years	Female	1	1	Yes	Yes	Yes	New	Pulmonary	DOT full course	Four	+++				Yes	Smear negative	4		cured	Cured		Successful
RHL02	Regional Hospital Limbe	Yes	2013	Within Strategic Plan	34	31-40 years	Female	1	1	Yes	Yes	Yes	New	Pulmonary	DOT full course	Four	+				Yes	Smear negative	4		cured	Cured		Successful
RHL02	Regional Hospital Limbe	Yes	2013	Within Strategic Plan	31	31-40 years	Female	1	1	Yes	Yes	Yes	New	Pulmonary	DOT full course	Four	+++				Yes	Smear negative	4		cured	Cured		Successful
RHL02	Regional Hospital Limbe	Yes	2013	Within Strategic Plan	32	31-40 years	Female	1	1	Yes	Yes	Yes	New	Pulmonary	Intensive phase of DOT	One	+++				No	Smear positive	1	Died	Died		DIED	Unsuccessful
RHL02	Regional Hospital Limbe	Yes	2013	Within Strategic Plan	31	31-40 years	Male	1	1	Yes	Yes	Yes	New	Pulmonary	DOT full course	Four	+++	+++			Yes	Smear negative	4		cured	Cured		Successful
RHL02	Regional Hospital Limbe	Yes	2013	Within Strategic Plan	26	21-30 years	Female	1	1	Yes	Yes	Yes	New	Pulmonary	DOT full course	Four	+++				Yes	Smear negative	4		cured	Cured		Successful
RHL02	Regional Hospital Limbe	Yes	2013	Within Strategic Plan	40	31-40 years	Male	1	1	Yes	Yes	Yes	New	Pulmonary	DOT full course	Four	+++				Yes	Smear negative	4		cured	Cured		Successful
RHL02	Regional Hospital Limbe	Yes	2013	Within Strategic Plan	29	21-30 years	Female	1	1	Yes	Yes	Yes	Relapse	Pulmonary	Intensive phase of DOT	One	++				No	Smear positive	1	Died	Died		DIED	Unsuccessful
RHL02	Regional Hospital Limbe	Yes	2013	Within Strategic Plan	25	21-30 years	Female	1	1	Yes	Yes	Yes	New	Pulmonary	DOT full course	Four	+++				Yes	Smear negative	4		cured	Cured		Successful
RHL02	Regional Hospital Limbe	Yes	2013	Within Strategic Plan	26	21-30 years	Female	1	1	Yes	Yes	Yes	New	Pulmonary	DOT full course	Four	+++				Yes	Smear negative	4		cured	Cured		Successful
RHL02	Regional Hospital Limbe	Yes	2013	Within Strategic Plan	33	31-40 years	Female	1	1	Yes	Yes	Yes	New	Pulmonary	DOT full course	Four	++				Yes	Smear negative	4		cured	Cured		Successful
RHL02	Regional Hospital Limbe	Yes	2013	Within Strategic Plan	33	31-40 years	Female	1	1	Yes	Yes	Yes	New	Pulmonary	DOT full course	Four	+			+	No	Smear positive	4	Failure	Failure		FAILURE	Unsuccessful
RHL02	Regional Hospital Limbe	Yes	2013	Within Strategic Plan	44	41-50 years	Female	1	1	Yes	Yes	Yes	New	Pulmonary	DOT full course	Four	+				Yes	Smear negative	4		cured	Cured		Successful
RHL02	Regional Hospital Limbe	Yes	2013	Within Strategic Plan	40	31-40 years	Male	1	1	Yes	Yes	Yes	New	Pulmonary	DOT full course	Four	+				Yes	Smear negative	4		cured	Cured		Successful
RHL02	Regional Hospital Limbe	Yes	2013	Within Strategic Plan	32	31-40 years	Male	1	1	Yes	Yes	Yes	New	Pulmonary	Intensive phase of DOT	One	+				No	Smear positive	1	Died	Died		DIED	Unsuccessful
RHL02	Regional Hospital Limbe	Yes	2013	Within Strategic Plan	29	21-30 years	Female	1	1	Yes	Yes	Yes	New	Pulmonary	DOT full course	Four	++		+		Yes	Smear negative	4		cured	Cured		Successful
RHL02	Regional Hospital Limbe	Yes	2013	Within Strategic Plan	29	21-30 years	Male	1	1	Yes	Yes	Yes	New	Pulmonary	DOT full course	Four	+++				Yes	Smear negative	4		cured	Cured		Successful
RHL02	Regional Hospital Limbe	Yes	2013	Within Strategic Plan	34	31-40 years	Female	1	1	Yes	Yes	Yes	New	Pulmonary	DOT full course	Four	+++				Yes	Smear negative	4		cured	Cured		Successful
RHL02	Regional Hospital Limbe	Yes	2013	Within Strategic Plan	47	41-50 years	Male	1	1	Yes	Yes	Yes	New	Pulmonary	DOT full course	Four	+				Yes	Smear negative	4		cured	Cured		Successful
RHL02	Regional Hospital Limbe	Yes	2013	Within Strategic Plan	42	41-50 years	Female	1	1	Yes	Yes	Yes	New	Pulmonary	DOT full course	Four	+				Yes	Smear negative	4		cured	Cured		Successful
RHL02	Regional Hospital Limbe	Yes	2013	Within Strategic Plan	43	41-50 years	Female	1	1	Yes	Yes	Yes	Relapse	Pulmonary	Intensive phase of DOT	One	+++				No	Smear positive	1	Transfer out	Transferred out		TRANSFERRED	Unsuccessful
RHL02	Regional Hospital Limbe	Yes	2013	Within Strategic Plan	48	41-50 years	Male	1	1	Yes	Yes	No	New	Pulmonary	DOT full course	Four	+++				Yes	Smear negative	4		cured	Cured		Successful
RHL02	Regional Hospital Limbe	Yes	2013	Within Strategic Plan	38	31-40 years	Female	1	1	Yes	Yes	Yes	New	Pulmonary	DOT full course	Four	+				Yes	Smear negative	4		cured	Cured		Successful
RHL02	Regional Hospital Limbe	Yes	2013	Within Strategic Plan	39	31-40 years	Female	1	1	Yes	Yes	Yes	New	Pulmonary	Intensive phase of DOT	One	+++				No	Smear negative	1	Died	Died		died	Unsuccessful
RHL02	Regional Hospital Limbe	Yes	2013	Within Strategic Plan	10	<21 years	Male	1	1	Yes	Yes	Yes	Retreatment	Pulmonary	DOT full course	Four	++				Yes	Smear negative	4		cured	Cured		Successful
RHL02	Regional Hospital Limbe	Yes	2013	Within Strategic Plan	60	51-60 years	Male	1	1	Yes	Yes	Yes	New	Pulmonary	DOT full course	Four	+++				Yes	Smear negative	4		cured	Cured		Successful
RHL02	Regional Hospital Limbe	Yes	2013	Within Strategic Plan	36	31-40 years	Female	1	1	Yes	Yes	Yes	Transferred in	Pulmonary	DOT full course	Four	++				Yes	Smear negative	4		cured	Cured		Successful
RHL02	Regional Hospital Limbe	Yes	2013	Within Strategic Plan	33	31-40 years	Female	1	1	Yes	Yes	Yes	New	Pulmonary	DOT full course	Four	+++				Yes	Smear negative	4		cured	Cured		Successful
RHL02	Regional Hospital Limbe	Yes	2013	Within Strategic Plan	50	41-50 years	Female	1	1	Yes	Yes	Yes	New	Pulmonary	DOT full course	Four	+++				Yes	Smear negative	4		cured	Cured		Successful
RHL02	Regional Hospital Limbe	Yes	2013	Within Strategic Plan	33	31-40 years	Female	1	1	Yes	Yes	Yes	New	Pulmonary	DOT full course	Four	+++				Yes	Smear negative	4		cured	Cured		Successful
RHL02	Regional Hospital Limbe	Yes	2013	Within Strategic Plan	47	41-50 years	Female	1	1	Yes	Yes	Yes	New	Pulmonary	DOT full course	Four	+				Yes	Smear negative	4		cured	Cured		Successful
RHL02	Regional Hospital Limbe	Yes	2013	Within Strategic Plan	43	41-50 years	Female	1	1	Yes	Yes	Yes	New	Pulmonary	DOT full course	Four	+++				Yes	Smear negative	4		cured	Cured		Successful
RHL02	Regional Hospital Limbe	Yes	2013	Within Strategic Plan	32	31-40 years	Male	1	1	Yes	Yes	No	New	Pulmonary	Intensive phase of DOT	One	+++				No	Smear positive	1	Defaulted	Defaulted		DEFAULTED	Unsuccessful
RHL02	Regional Hospital Limbe	Yes	2013	Within Strategic Plan	23	21-30 years	Female	1	1	Yes	Yes	Yes	New	Pulmonary	DOT full course	Four	+				Yes	Smear negative	4		cured	Cured		Successful
RHL02	Regional Hospital Limbe	Yes	2013	Within Strategic Plan	41	41-50 years	Female	1	1	Yes	Yes	Yes	New	Pulmonary	DOT full course	Four	+				Yes	Smear negative	4		cured	Cured		Successful
RHL02	Regional Hospital Limbe	Yes	2013	Within Strategic Plan	31	31-40 years	Male	1	1	Yes	Yes	Yes	New	Pulmonary	DOT full course	Four	+++				Yes	Smear negative	4		cured	Cured		Successful
RHL02	Regional Hospital Limbe	Yes	2013	Within Strategic Plan	33	31-40 years	Male	1	1	Yes	Yes	Yes	New	Pulmonary	Intensive phase of DOT	One	++				No	Smear positive	1	Died	Died		DIED	Unsuccessful
RHL02	Regional Hospital Limbe	Yes	2013	Within Strategic Plan	38	31-40 years	Male	1	1	Yes	Yes	Yes	New	Pulmonary	DOT full course	Four	++				Yes	Smear negative	4		cured	Cured		Successful
RHL02	Regional Hospital Limbe	Yes	2013	Within Strategic Plan	42	41-50 years	Male	1	1	Yes	Yes	Yes	New	Pulmonary	DOT full course	Four	+++				Yes	Smear negative	4		cured	Cured		Successful
RHL02	Regional Hospital Limbe	Yes	2013	Within Strategic Plan	46	41-50 years	Female	1	1	Yes	Yes	Yes	New	Pulmonary	Intensive phase of DOT	One	++				No	Smear positive	1	Died	Died		DIED	Unsuccessful
RHL02	Regional Hospital Limbe	Yes	2013	Within Strategic Plan	47	41-50 years	Female	1	1	Yes	Yes	Yes	New	Pulmonary	Intensive phase of DOT	One	+++				No	Smear positive	1	Died	Died		DIED	Unsuccessful
RHL02	Regional Hospital Limbe	Yes	2013	Within Strategic Plan	31	31-40 years	Female	1	1	Yes	Yes	Yes	New	Pulmonary	DOT full course	Four	++				Yes	Smear negative	4		cured	Cured		Successful
RHL02	Regional Hospital Limbe	Yes	2013	Within Strategic Plan	30	21-30 years	Female	1	1	Yes	Yes	Yes	New	Pulmonary	Intensive phase of DOT	One	++				No	Smear positive	1	Died	Died		DIED	Unsuccessful
RHL02	Regional Hospital Limbe	Yes	2013	Within Strategic Plan	34	31-40 years	Male	1	1	Yes	Yes	Yes	New	Pulmonary	Intensive phase of DOT	TWo	+++				No	Smear negative	2	Died	Died		DIED	Unsuccessful
RHL02	Regional Hospital Limbe	Yes	2013	Within Strategic Plan	35	31-40 years	Male	1	1	Yes	Yes	Yes	New	Pulmonary	DOT full course	Four	+				Yes	Smear negative	4		cured	Cured		Successful
RHL02	Regional Hospital Limbe	Yes	2013	Within Strategic Plan	23	21-30 years	Female	1	1	Yes	Yes	Yes	New	Pulmonary	DOT full course	Four	++				Yes	Smear negative	4		cured	Cured		Successful
RHL02	Regional Hospital Limbe	Yes	2013	Within Strategic Plan	29	21-30 years	Female	1	1	Yes	Yes	Yes	New	Pulmonary	DOT full course	Four	+++				Yes	Smear negative	4		cured	Cured		Successful
RHL02	Regional Hospital Limbe	Yes	2013	Within Strategic Plan	25	21-30 years	Female	1	1	Yes	Yes	Yes	New	Pulmonary	Intensive phase of DOT	One	+++				No	Smear positive	1	Died	Died		DIED	Unsuccessful
RHL02	Regional Hospital Limbe	Yes	2013	Within Strategic Plan	26	21-30 years	Female	1	1	Yes	Yes	Yes	New	Pulmonary	DOT full course	Four	+++	+			Yes	Smear negative	4		cured	Cured		Successful
RHL02	Regional Hospital Limbe	Yes	2013	Within Strategic Plan	32	31-40 years	Female	1	1	Yes	Yes	Yes	New	Pulmonary	DOT full course	Four	+				Yes	Smear negative	4		cured	Cured		Successful
RHL02	Regional Hospital Limbe	Yes	2013	Within Strategic Plan	31	31-40 years	Male	1	1	Yes	Yes	Yes	New	Pulmonary	Intensive phase of DOT	One	++				No	Smear positive	1	Died	Died		DIED	Unsuccessful
RHL02	Regional Hospital Limbe	Yes	2013	Within Strategic Plan	16	<21 years	Male	1	1	Yes	Yes	Yes	New	Pulmonary	DOT full course	Four	+				Yes	Smear negative	4		cured	Cured		Successful
RHL02	Regional Hospital Limbe	Yes	2013	Within Strategic Plan	32	31-40 years	Female	1	1	Yes	Yes	Yes	New	Pulmonary	DOT full course	Four	++				Yes	Smear negative	4		cured	Cured		Successful
RHL02	Regional Hospital Limbe	Yes	2013	Within Strategic Plan	39	31-40 years	Female	1	1	Yes	Yes	Yes	New	Pulmonary	DOT full course	Four	++				Yes	Smear negative	4		cured	Cured		Successful
RHL02	Regional Hospital Limbe	Yes	2013	Within Strategic Plan	40	31-40 years	Female	1	1	Yes	Yes	Yes	New	Pulmonary	Intensive phase of DOT	One	+++				No	Smear positive	1	Died	Died		DIED	Unsuccessful
RHL02	Regional Hospital Limbe	Yes	2013	Within Strategic Plan	52	51-60 years	Male	1	1	Yes	Yes	Yes	Treatment failure	Pulmonary	DOT full course	Four	+				Yes	Smear negative	4		cured	Cured		Successful
RHL02	Regional Hospital Limbe	Yes	2013	Within Strategic Plan	43	41-50 years	Female	1	1	Yes	Yes	Yes	New	Pulmonary	DOT full course	Four	+				Yes	Smear negative	4		cured	Cured		Successful
RHL02	Regional Hospital Limbe	Yes	2013	Within Strategic Plan	23	21-30 years	Female	1	1	Yes	Yes	Yes	New	Pulmonary	DOT full course	Four	+++				Yes	Smear negative	4		cured	Cured		Successful
RHL02	Regional Hospital Limbe	Yes	2013	Within Strategic Plan	31	31-40 years	Male	1	1	Yes	No	No	New	Pulmonary	DOT full course	Four	+				Yes	Smear negative	4		cured	Cured		Successful
RHL02	Regional Hospital Limbe	Yes	2013	Within Strategic Plan	42	41-50 years	Female	1	1	Yes	Yes	Yes	New	Pulmonary	Intensive phase of DOT	One	+++				No	Smear positive	1	Defaulted	Defaulted		DEFAULTED	Unsuccessful
RHL02	Regional Hospital Limbe	Yes	2013	Within Strategic Plan	33	31-40 years	Female	1	1	Yes	Yes	Yes	Treatment failure	Pulmonary	DOT full course	Four	+++				Yes	Smear negative	4		cured	Cured		Successful
RHL02	Regional Hospital Limbe	Yes	2013	Within Strategic Plan	31	31-40 years	Male	1	1	Yes	Yes	Yes	New	Pulmonary	DOT full course	Four	+++	++			Yes	Smear negative	4		cured	Cured		Successful
RHL02	Regional Hospital Limbe	Yes	2013	Within Strategic Plan	40	31-40 years	Female	1	1	Yes	Yes	Yes	New	Pulmonary	DOT full course	Four	+++				Yes	Smear negative	4		cured	Cured		Successful
RHL02	Regional Hospital Limbe	Yes	2013	Within Strategic Plan	47	41-50 years	Male	1	1	Yes	Yes	Yes	New	Pulmonary	DOT full course	Four	+++				Yes	Smear negative	4		cured	Cured		Successful
RHL02	Regional Hospital Limbe	Yes	2013	Within Strategic Plan	32	31-40 years	Female	1	1	Yes	Yes	Yes	New	Pulmonary	DOT full course	Four	+				Yes	Smear negative	4		cured	Cured		Successful
RHL02	Regional Hospital Limbe	Yes	2013	Within Strategic Plan	38	31-40 years	Female	1	1	Yes	No	No	New	Pulmonary	DOT full course	Four	+++				Yes	Smear negative	4		cured	Cured		Successful
RHL02	Regional Hospital Limbe	Yes	2013	Within Strategic Plan	24	21-30 years	Male	1	1	Yes	Yes	Yes	New	Pulmonary	DOT full course	Four	+++				Yes	Smear negative	4		cured	Cured		Successful
RHL02	Regional Hospital Limbe	Yes	2013	Within Strategic Plan	47	41-50 years	Male	1	1	Yes	Yes	Yes	New	Pulmonary	DOT full course	Four	+++				Yes	Smear negative	4		cured	Cured		Successful
RHL02	Regional Hospital Limbe	Yes	2013	Within Strategic Plan	18	<21 years	Male	1	1	Yes	Yes	Yes	New	Pulmonary	DOT full course	Four	++				Yes	Smear negative	4		cured	Cured		Successful
RHL02	Regional Hospital Limbe	Yes	2013	Within Strategic Plan	47	41-50 years	Male	1	1	Yes	Yes	Yes	New	Pulmonary	DOT full course	Four	++				Yes	Smear negative	4		cured	Cured		Successful
RHL02	Regional Hospital Limbe	Yes	2013	Within Strategic Plan	38	31-40 years	Female	1	1	Yes	Yes	Yes	New	Pulmonary	DOT full course	Four	+++				Yes	Smear negative	4		cured	Cured		Successful
RHL02	Regional Hospital Limbe	Yes	2013	Within Strategic Plan	29	21-30 years	Female	1	1	Yes	Yes	Yes	New	Pulmonary	DOT full course	Four	+				Yes	Smear negative	4		cured	Cured		Successful
RHL02	Regional Hospital Limbe	Yes	2013	Within Strategic Plan	32	31-40 years	Male	1	1	Yes	Yes	Yes	New	Pulmonary	DOT full course	Four	+				Yes	Smear negative	4		cured	Cured		Successful
RHL02	Regional Hospital Limbe	Yes	2013	Within Strategic Plan	55	51-60 years	Male	1	1	Yes	Yes	Yes	New	Pulmonary	DOT full course	Four	+++	+	+	+	No	Smear positive	4	Failure	Failure		FAILURE	Unsuccessful
RHL02	Regional Hospital Limbe	Yes	2013	Within Strategic Plan	34	31-40 years	Male	1	1	Yes	Yes	Yes	New	Pulmonary	DOT full course	Four	+				Yes	Smear negative	4		cured	Cured		Successful
RHL02	Regional Hospital Limbe	Yes	2013	Within Strategic Plan	43	41-50 years	Female	1	1	Yes	Yes	Yes	New	Pulmonary	DOT full course	Four	+++				Yes	Smear negative	4		cured	Cured		Successful
RHL02	Regional Hospital Limbe	Yes	2016	Post Strategic Plan	27	21-30 years	Female	1	1	Yes	Yes	Yes	New	Pulmonary	DOT full course	Four	+++				Yes	Smear negative	4		cured	Cured		Successful
RHL02	Regional Hospital Limbe	Yes	2016	Post Strategic Plan	30	21-30 years	Female	1	1	Yes	Yes	Yes	New	Pulmonary	DOT full course	Four	+++				Yes	Smear negative	4		cured	Cured		Successful
RHL02	Regional Hospital Limbe	Yes	2016	Post Strategic Plan	33	31-40 years	Male	1	1	Yes	Yes	Yes	New	Pulmonary	DOT full course	Four	+++				Yes	Smear negative	4		cured	Cured		Successful
RHL02	Regional Hospital Limbe	Yes	2016	Post Strategic Plan	52	51-60 years	Female	1	1	Yes	Yes	Yes	New	Pulmonary	DOT full course	Four	++				Yes	Smear negative	4		cured	Cured		Successful
RHL02	Regional Hospital Limbe	Yes	2016	Post Strategic Plan	33	31-40 years	Male	1	1	Yes	Yes	Yes	New	Pulmonary	DOT full course	Four	+				Yes	Smear negative	4		cured	Cured		Successful
RHL02	Regional Hospital Limbe	Yes	2016	Post Strategic Plan	41	41-50 years	Male	1	1	Yes	Yes	Yes	New	Pulmonary	DOT full course	Four	+				Yes	Smear negative	4		cured	Cured		Successful
RHL02	Regional Hospital Limbe	Yes	2016	Post Strategic Plan	49	41-50 years	Male	1	1	Yes	Yes	Yes	New	Pulmonary	Intensive phase of DOT	One	+++				No	Smear positive	1	Died	Died		DIED	Unsuccessful
RHL02	Regional Hospital Limbe	Yes	2016	Post Strategic Plan	34	31-40 years	Female	1	1	Yes	Yes	Yes	New	Pulmonary	DOT full course	Four	+				Yes	Smear negative	4		cured	Cured		Successful
RHL02	Regional Hospital Limbe	Yes	2016	Post Strategic Plan	33	31-40 years	Female	1	1	Yes	Yes	Yes	New	Pulmonary	DOT full course	Four	+				Yes	Smear negative	4		cured	Cured		Successful
RHL02	Regional Hospital Limbe	Yes	2016	Post Strategic Plan	37	31-40 years	Female	1	1	Yes	Yes	Yes	New	Pulmonary	DOT full course	Four	++				Yes	Smear negative	4		cured	Cured		Successful
RHL02	Regional Hospital Limbe	Yes	2016	Post Strategic Plan	40	31-40 years	Female	1	1	Yes	Yes	Yes	New	Pulmonary	DOT full course	Four	+++				Yes	Smear negative	4		cured	Cured		Successful
RHL02	Regional Hospital Limbe	Yes	2016	Post Strategic Plan	22	21-30 years	Female	1	1	Yes	Yes	Yes	New	Pulmonary	DOT full course	Four	+++				Yes	Smear negative	4		cured	Cured		Successful
RHL02	Regional Hospital Limbe	Yes	2016	Post Strategic Plan	29	21-30 years	Female	1	1	Yes	Yes	Yes	New	Pulmonary	DOT full course	Four	+++				Yes	Smear negative	4		cured	Cured		Successful
RHL02	Regional Hospital Limbe	Yes	2016	Post Strategic Plan	33	31-40 years	Female	1	1	Yes	Yes	Yes	New	Pulmonary	DOT full course	Four	+				Yes	Smear negative	4		cured	Cured		Successful
RHL02	Regional Hospital Limbe	Yes	2016	Post Strategic Plan	49	41-50 years	Male	1	1	Yes	Yes	Yes	New	Pulmonary	DOT full course	Four	+++				Yes	Smear negative	4		cured	Cured		Successful
RHL02	Regional Hospital Limbe	Yes	2016	Post Strategic Plan	38	31-40 years	Female	1	1	Yes	Yes	Yes	New	Pulmonary	DOT full course	Four	+++				Yes	Smear negative	4		cured	Cured		Successful
RHL02	Regional Hospital Limbe	Yes	2016	Post Strategic Plan	35	31-40 years	Male	1	1	Yes	Yes	Yes	New	Pulmonary	DOT full course	Four	++				Yes	Smear negative	4		cured	Cured		Successful
RHL02	Regional Hospital Limbe	Yes	2016	Post Strategic Plan	34	31-40 years	Male	1	1	Yes	Yes	Yes	New	Pulmonary	DOT full course	Four	+				Yes	Smear negative	4		cured	Cured		Successful
RHL02	Regional Hospital Limbe	Yes	2016	Post Strategic Plan	43	41-50 years	Female	1	1	Yes	Yes	Yes	New	Pulmonary	DOT full course	Four	+++				Yes	Smear negative	4		cured	Cured		Successful
RHL02	Regional Hospital Limbe	Yes	2016	Post Strategic Plan	40	31-40 years	Female	1	1	Yes	Yes	Yes	New	Pulmonary	No DOT	One	++				No	Smear positive	1	Defaulted	Defaulted		DEFAULTED	Unsuccessful
RHL02	Regional Hospital Limbe	Yes	2016	Post Strategic Plan	37	31-40 years	Male	1	1	Yes	Yes	Yes	New	Pulmonary	DOT full course	Four	+				Yes	Smear negative	4		cured	Cured		Successful
RHL02	Regional Hospital Limbe	Yes	2016	Post Strategic Plan	31	31-40 years	Female	1	1	Yes	Yes	Yes	New	Pulmonary	DOT full course	Four	++				Yes	Smear negative	4		cured	Cured		Successful
RHL02	Regional Hospital Limbe	Yes	2016	Post Strategic Plan	28	21-30 years	Male	1	1	Yes	Yes	Yes	New	Pulmonary	DOT full course	Four	+++				Yes	Smear negative	4		cured	Cured		Successful
RHL02	Regional Hospital Limbe	Yes	2016	Post Strategic Plan	49	41-50 years	Male	1	1	Yes	Yes	Yes	Relapse	Pulmonary	DOT full course	Four	+++				Yes	Smear negative	4		cured	Cured		Successful
RHL02	Regional Hospital Limbe	Yes	2016	Post Strategic Plan	46	41-50 years	Female	1	1	Yes	Yes	Yes	New	Pulmonary	DOT full course	Four	+++				Yes	Smear negative	4		cured	Cured		Successful
RHL02	Regional Hospital Limbe	Yes	2016	Post Strategic Plan	28	21-30 years	Male	1	1	Yes	Yes	Yes	Relapse	Pulmonary	Intensive phase of DOT	One	+				No	Smear positive	1	Died	Died		DIED	Unsuccessful
RHL02	Regional Hospital Limbe	Yes	2016	Post Strategic Plan	36	31-40 years	Male	1	1	Yes	Yes	Yes	Relapse	Pulmonary	No DOT	One	+				No	Smear positive	1	Transfer out	Transferred out		TRANSFERRED	Unsuccessful
RHL02	Regional Hospital Limbe	Yes	2016	Post Strategic Plan	42	41-50 years	Male	1	1	Yes	Yes	Yes	New	Pulmonary	DOT full course	Four	+++				Yes	Smear negative	4		cured	Cured		Successful
RHL02	Regional Hospital Limbe	Yes	2016	Post Strategic Plan	35	31-40 years	Male	1	1	Yes	Yes	Yes	New	Pulmonary	DOT full course	Four	++				Yes	Smear negative	4		cured	Cured		Successful
RHL02	Regional Hospital Limbe	Yes	2016	Post Strategic Plan	29	21-30 years	Male	1	1	Yes	Yes	Yes	New	Pulmonary	DOT full course	Four	+				Yes	Smear negative	4		cured	Cured		Successful
RHL02	Regional Hospital Limbe	Yes	2016	Post Strategic Plan	35	31-40 years	Male	1	1	Yes	Yes	Yes	Retreatment	Pulmonary	Intensive phase of DOT	One	++				No	Smear positive	1	Died	Died		DIED	Unsuccessful
RHL02	Regional Hospital Limbe	Yes	2016	Post Strategic Plan	22	21-30 years	Male	1	1	Yes	No	Yes	New	Pulmonary	DOT full course	Four	++				Yes	Smear negative	4		cured	Cured		Successful
RHL02	Regional Hospital Limbe	Yes	2016	Post Strategic Plan	62	>60 years	Male	1	1	Yes	Yes	Yes	New	Pulmonary	DOT full course	Four	++				Yes	Smear negative	4		cured	Cured		Successful
RHL02	Regional Hospital Limbe	Yes	2016	Post Strategic Plan	46	41-50 years	Female	1	1	Yes	Yes	Yes	New	Pulmonary	DOT full course	Four	+++				Yes	Smear negative	4		cured	Cured		Successful
RHL02	Regional Hospital Limbe	Yes	2016	Post Strategic Plan	33	31-40 years	Female	1	1	Yes	Yes	Yes	New	Pulmonary	DOT full course	Four	+++				Yes	Smear negative	4		cured	Cured		Successful
RHL02	Regional Hospital Limbe	Yes	2016	Post Strategic Plan	44	41-50 years	Female	1	1	Yes	Yes	Yes	New	Pulmonary	DOT full course	Four	+				Yes	Smear negative	4		cured	Cured		Successful
RHL02	Regional Hospital Limbe	Yes	2016	Post Strategic Plan	34	31-40 years	Female	1	1	Yes	Yes	Yes	New	Pulmonary	DOT full course	Four	+				Yes	Smear negative	4		cured	Cured		Successful
RHL02	Regional Hospital Limbe	Yes	2016	Post Strategic Plan	36	31-40 years	Female	1	1	Yes	Yes	Yes	New	Pulmonary	DOT full course	Four	+++				Yes	Smear negative	4		cured	Cured		Successful
RHL02	Regional Hospital Limbe	Yes	2016	Post Strategic Plan	30	21-30 years	Female	1	1	Yes	Yes	Yes	New	Pulmonary	DOT full course	Four	+++	+			Yes	Smear negative	4		cured	Cured		Successful
RHL02	Regional Hospital Limbe	Yes	2016	Post Strategic Plan	32	31-40 years	Female	1	1	Yes	Yes	Yes	New	Pulmonary	DOT full course	Four	++				Yes	Smear negative	4		cured	Cured		Successful
RHL02	Regional Hospital Limbe	Yes	2016	Post Strategic Plan	42	41-50 years	Female	1	1	Yes	Yes	Yes	New	Pulmonary	DOT full course	Four	+++	+++			Yes	Smear negative	4		cured	Cured		Successful
RHL02	Regional Hospital Limbe	Yes	2016	Post Strategic Plan	32	31-40 years	Female	1	1	Yes	Yes	Yes	New	Pulmonary	DOT full course	Four	+				Yes	Smear negative	4		cured	Cured		Successful
RHL02	Regional Hospital Limbe	Yes	2016	Post Strategic Plan	27	21-30 years	Male	1	1	Yes	Yes	Yes	New	Pulmonary	DOT full course	Four	+				Yes	Smear negative	4		cured	Cured		Successful
RHL02	Regional Hospital Limbe	Yes	2016	Post Strategic Plan	45	41-50 years	Female	1	1	Yes	Yes	Yes	New	Pulmonary	Intensive phase of DOT	One	++				No	Smear positive	1	Died	Died		DIED	Unsuccessful
RHL02	Regional Hospital Limbe	Yes	2016	Post Strategic Plan	29	21-30 years	Female	1	1	Yes	Yes	Yes	New	Pulmonary	DOT full course	Four	+				Yes	Smear negative	4		cured	Cured		Successful
RHL02	Regional Hospital Limbe	Yes	2016	Post Strategic Plan	34	31-40 years	Female	1	1	Yes	Yes	Yes	New	Pulmonary	DOT full course	Four	+++				Yes	Smear negative	4		cured	Cured		Successful
RHL02	Regional Hospital Limbe	Yes	2016	Post Strategic Plan	60	51-60 years	Male	1	1	Yes	Yes	Yes	New	Pulmonary	DOT full course	Four	+++				Yes	Smear negative	4		cured	Cured		Successful
RHL02	Regional Hospital Limbe	Yes	2016	Post Strategic Plan	36	31-40 years	Female	1	1	Yes	Yes	Yes	New	Pulmonary	DOT full course	Four	+++				Yes	Smear negative	4		cured	Cured		Successful
RHL02	Regional Hospital Limbe	Yes	2016	Post Strategic Plan	27	21-30 years	Male	1	1	Yes	Yes	Yes	New	Pulmonary	DOT full course	Four	+++				Yes	Smear negative	4		cured	Cured		Successful
RHL02	Regional Hospital Limbe	Yes	2016	Post Strategic Plan	31	31-40 years	Female	1	1	Yes	Yes	Yes	New	Pulmonary	DOT full course	Four	+++				Yes	Smear negative	4		cured	Cured		Successful
RHL02	Regional Hospital Limbe	Yes	2016	Post Strategic Plan	42	41-50 years	Male	1	1	Yes	Yes	Yes	New	Pulmonary	DOT full course	Four	+++				Yes	Smear negative	4		cured	Cured		Successful
RHL02	Regional Hospital Limbe	Yes	2016	Post Strategic Plan	27	21-30 years	Female	1	1	Yes	Yes	Yes	New	Pulmonary	DOT full course	Four	+				Yes	Smear negative	4		cured	Cured		Successful
RHL02	Regional Hospital Limbe	Yes	2016	Post Strategic Plan	32	31-40 years	Female	1	1	Yes	Yes	Yes	New	Pulmonary	DOT full course	Four	+++				Yes	Smear negative	4		cured	Cured		Successful
RHL02	Regional Hospital Limbe	Yes	2012	Within Strategic Plan	23	21-30 years	Male	1	1	Yes	Yes	Yes	New	Pulmonary	DOT full course	Four	+++				Yes	Smear negative	4		cured	Cured		Successful
RHL02	Regional Hospital Limbe	Yes	2012	Within Strategic Plan	13	<21 years	Female	1	1	Yes	Yes	Yes	New	Pulmonary	Intensive phase of DOT	One	+				No	Smear positive	1	Defaulted	Defaulted			Unsuccessful
RHL02	Regional Hospital Limbe	Yes	2012	Within Strategic Plan	40	31-40 years	Female		1	Yes	Yes	Yes	New	Pulmonary	Intensive phase of DOT	One	+++				Yes	Smear negative	1		cured	Cured		Successful
RHL02	Regional Hospital Limbe	Yes	2012	Within Strategic Plan	40	31-40 years	Male	1	1	Yes	Yes	Yes	Relapse	Pulmonary	Continuation phase of DOT	TWo	+++				No	Smear positive	2	Defaulted	Defaulted			Unsuccessful
RHL02	Regional Hospital Limbe	Yes	2012	Within Strategic Plan	23	21-30 years	Female		1	Yes	No	No	New	Pulmonary	DOT full course	Four	+++				Yes	Smear negative	4		cured	Cured		Successful
RHL02	Regional Hospital Limbe	Yes	2012	Within Strategic Plan	49	41-50 years	Male	1	1	Yes	Yes	Yes	New	Pulmonary	Continuation phase of DOT	Three	+++				Yes	Smear negative	3	Treatment completed	Treatment completed	Treatment completed		Successful
RHL02	Regional Hospital Limbe	Yes	2012	Within Strategic Plan	44	41-50 years	Female	1	1	Yes	Yes	Yes	New	Pulmonary	DOT full course	Four	+++				Yes	Smear negative	4		cured	Cured		Successful
RHL02	Regional Hospital Limbe	Yes	2012	Within Strategic Plan	42	41-50 years	Female		1	Yes	Yes	Yes	New	Pulmonary	DOT full course	Four	+				Yes	Smear negative	4		cured	Cured		Successful
RHL02	Regional Hospital Limbe	Yes	2012	Within Strategic Plan	31	31-40 years	Male	1	1	Yes	Yes	Yes	New	Pulmonary	Intensive phase of DOT	One	+				Yes	Smear negative	1	Defaulted	Defaulted			Unsuccessful
RHL02	Regional Hospital Limbe	Yes	2012	Within Strategic Plan	38	31-40 years	Female	1	1	Yes	Yes	Yes	Treatment failure	Pulmonary	DOT full course	Four	++				Yes	Smear negative	4		cured	Cured		Successful
RHL02	Regional Hospital Limbe	Yes	2012	Within Strategic Plan	54	51-60 years	Female	1	1	Yes	Yes	Yes	New	Pulmonary	Intensive phase of DOT	One	+++				Yes	Smear negative	1	Defaulted	Defaulted			Unsuccessful
RHL02	Regional Hospital Limbe	Yes	2012	Within Strategic Plan	50	41-50 years	Female	1	1	Yes	Yes	Yes	New	Pulmonary	DOT full course	Four	+++	+			Yes	Smear negative	4		cured	Cured		Successful
RHL02	Regional Hospital Limbe	Yes	2012	Within Strategic Plan	24	21-30 years	Female	1	1	Yes	Yes	Yes	New	Pulmonary	DOT full course	Four	+++				Yes	Smear negative	4		cured	Cured		Successful
RHL02	Regional Hospital Limbe	Yes	2012	Within Strategic Plan	21	21-30 years	Male	1	1	Yes	Yes	Yes	New	Pulmonary	DOT full course	Four	+				Yes	Smear negative	4		cured	Cured		Successful
RHL02	Regional Hospital Limbe	Yes	2012	Within Strategic Plan	35	31-40 years	Male	1	1	Yes	Yes	Yes	New	Pulmonary	DOT full course	Four	++				Yes	Smear negative	4		cured	Cured		Successful
RHL02	Regional Hospital Limbe	Yes	2012	Within Strategic Plan	33	31-40 years	Female	1	1	Yes	Yes	Yes	New	Pulmonary	Intensive phase of DOT	One	++				Yes	Smear negative	1	Defaulted	Defaulted			Unsuccessful
RHL02	Regional Hospital Limbe	Yes	2012	Within Strategic Plan	42	41-50 years	Male	1	1	Yes	Yes	Yes	New	Pulmonary	DOT full course	Four	++				Yes	Smear negative	4		cured	Cured		Successful
RHL02	Regional Hospital Limbe	Yes	2012	Within Strategic Plan	26	21-30 years	Female	1	1	Yes	Yes	Yes	New	Pulmonary	DOT full course	Four	+++				Yes	Smear negative	4		cured	Cured		Successful
RHL02	Regional Hospital Limbe	Yes	2012	Within Strategic Plan	62	>60 years	Female	1	1	Yes	Yes	Yes	New	Pulmonary	DOT full course	Four	++				Yes	Smear negative	4		cured	Cured		Successful
RHL02	Regional Hospital Limbe	Yes	2012	Within Strategic Plan	26	21-30 years	Female	1	1	Yes	Yes	Yes	New	Pulmonary	Intensive phase of DOT	One	+++				Yes	Smear negative	1	Defaulted	Defaulted			Unsuccessful
RHL02	Regional Hospital Limbe	Yes	2012	Within Strategic Plan	35	31-40 years	Male	1	1	Yes	Yes	Yes	New	Pulmonary	Intensive phase of DOT	One	++				No	Smear positive	1	Defaulted	Defaulted		Defaulted	Unsuccessful
RHL02	Regional Hospital Limbe	Yes	2012	Within Strategic Plan	33	31-40 years	Female	1	1	Yes	Yes	Yes	New	Pulmonary	DOT full course	Four	++				Yes	Smear negative	4		cured	Cured		Successful
RHL02	Regional Hospital Limbe	Yes	2012	Within Strategic Plan	26	21-30 years	Female	1	1	Yes	Yes	Yes	New	Pulmonary	DOT full course	Four	+++				Yes	Smear negative	4		cured	Cured		Successful
RHL02	Regional Hospital Limbe	Yes	2012	Within Strategic Plan	29	21-30 years	Female	1	1	Yes	Yes	Yes	Transferred in	Pulmonary	Intensive phase of DOT	TWo	+				Yes	Smear negative	4		cured	Cured		Successful
RHL02	Regional Hospital Limbe	Yes	2012	Within Strategic Plan	29	21-30 years	Female	1	1	Yes	Yes	Yes	New	Pulmonary	DOT full course	Four	++	+++			Yes	Smear negative	4		cured	Cured		Successful
RHL02	Regional Hospital Limbe	Yes	2012	Within Strategic Plan	46	41-50 years	Female	1	1	Yes	Yes	Yes	New	Pulmonary	DOT full course	Four	+++				Yes	Smear negative	4		cured	Cured		Successful
RHL02	Regional Hospital Limbe	Yes	2012	Within Strategic Plan	39	31-40 years	Female	1	1	Yes	Yes	Yes	New	Pulmonary	DOT full course	Four	++				Yes	Smear negative	4		cured	Cured		Successful
RHL02	Regional Hospital Limbe	Yes	2012	Within Strategic Plan	24	21-30 years	Male	1	1	Yes	Yes	Yes	New	Pulmonary	DOT full course	Four	++				Yes	Smear negative	4		cured	Cured		Successful
RHL02	Regional Hospital Limbe	Yes	2012	Within Strategic Plan	36	31-40 years	Female	1	1	Yes	Yes	Yes	New	Pulmonary	Continuation phase of DOT	Three	+++				Yes	Smear negative	3	Treatment completed	Treatment completed	Treatment completed	Treatment completed	Successful
RHL02	Regional Hospital Limbe	Yes	2012	Within Strategic Plan	32	31-40 years	Male	1	1	Yes	No	Yes	New	Pulmonary	DOT full course	Four	++				Yes	Smear negative	4		cured	Cured		Successful
RHL02	Regional Hospital Limbe	Yes	2012	Within Strategic Plan	62	>60 years	Male	1	1	Yes	No	Yes	New	Pulmonary	DOT full course	Four	+++	+			Yes	Smear negative	4		cured	Cured		Successful
RHL02	Regional Hospital Limbe	Yes	2012	Within Strategic Plan	52	51-60 years	Female	1	1	Yes	Yes	Yes	Transferred in	Pulmonary	DOT full course	Four	+				Yes	Smear negative	4		cured	Cured		Successful
RHL02	Regional Hospital Limbe	Yes	2012	Within Strategic Plan	35	31-40 years	Female	1	1	Yes	No	Yes	New	Pulmonary	DOT full course	Four	++				Yes	Smear negative	4		cured	Cured		Successful
RHL02	Regional Hospital Limbe	Yes	2012	Within Strategic Plan	35	31-40 years	Female	1	1	Yes	Yes	Yes	New	Pulmonary	DOT full course	Four	++				Yes	Smear negative	4		cured	Cured		Successful
RHL02	Regional Hospital Limbe	Yes	2012	Within Strategic Plan	56	51-60 years	Female	1	1	Yes	Yes	Yes	New	Pulmonary	DOT full course	Four	+++				Yes	Smear negative	4		cured	Cured		Successful
RHL02	Regional Hospital Limbe	Yes	2012	Within Strategic Plan	40	31-40 years	Male	1	1	Yes	Yes	No	Retreatment	Pulmonary	DOT full course	Four	+				Yes	Smear negative	4		cured	Cured		Successful
RHL02	Regional Hospital Limbe	Yes	2012	Within Strategic Plan	41	41-50 years	Female	1	1	Yes	Yes	Yes	New	Pulmonary	DOT full course	Four	+++	++			Yes	Smear negative	4		cured	Cured		Successful
RHL02	Regional Hospital Limbe	Yes	2012	Within Strategic Plan	60	51-60 years	Female	1	1	Yes	Yes	Yes	Relapse	Pulmonary	DOT full course	Four	++				Yes	Smear negative	4		cured	Cured		Successful
RHL02	Regional Hospital Limbe	Yes	2012	Within Strategic Plan	47	41-50 years	Male	1	1	Yes	Yes	Yes	New	Pulmonary	DOT full course	Four	+				Yes	Smear negative	4		cured	Cured		Successful
RHL02	Regional Hospital Limbe	Yes	2012	Within Strategic Plan	52	51-60 years	Female	1	1	Yes	Yes	Yes	Transferred in	Pulmonary	DOT full course	Four	++				Yes	Smear negative	4		cured	Cured		Successful
RHL02	Regional Hospital Limbe	Yes	2012	Within Strategic Plan	35	31-40 years	Female	1	1	Yes	Yes	Yes	New	Pulmonary	DOT full course	Four	+				Yes	Smear negative	4		cured	Cured		Successful
RHL02	Regional Hospital Limbe	Yes	2012	Within Strategic Plan	29	21-30 years	Male	1	1	Yes	No	Yes	New	Pulmonary	DOT full course	Four	++				Yes	Smear negative	4		cured	Cured		Successful
RHL02	Regional Hospital Limbe	Yes	2012	Within Strategic Plan	34	31-40 years	Female	1	1	Yes	Yes	Yes	New	Pulmonary	Intensive phase of DOT	One	+++				No	Smear positive	1	Died	Died		Died	Unsuccessful
RHL02	Regional Hospital Limbe	Yes	2012	Within Strategic Plan	33	31-40 years	Male	1	1	Yes	Yes	Yes	New	Pulmonary	Intensive phase of DOT	One	+++				No	Smear positive	2	Transfer out	Transferred out		Transferred out	Unsuccessful
RHL02	Regional Hospital Limbe	Yes	2012	Within Strategic Plan	38	31-40 years	Male	1	1	Yes	No	Yes	New	Pulmonary	DOT full course	Four	+++				Yes	Smear negative	4		cured	Cured		Successful
RHL02	Regional Hospital Limbe	Yes	2012	Within Strategic Plan	47	41-50 years	Male	1	1	Yes	Yes	Yes	New	Pulmonary	DOT full course	Four	+++				Yes	Smear negative	4		cured	Cured		Successful
RHL02	Regional Hospital Limbe	Yes	2012	Within Strategic Plan	44	41-50 years	Female	1	1	Yes	Yes	Yes	New	Pulmonary	DOT full course	Four	+++	+			Yes	Smear negative	4		cured	Cured		Successful
RHL02	Regional Hospital Limbe	Yes	2012	Within Strategic Plan	39	31-40 years	Female	1	1	Yes	Yes	Yes	New	Pulmonary	DOT full course	Four	++				Yes	Smear negative	4		cured	Cured		Successful
RHL02	Regional Hospital Limbe	Yes	2012	Within Strategic Plan	29	21-30 years	Male	1	1	Yes	Yes	Yes	Retreatment	Pulmonary	No DOT	One	+				No	Smear positive	1	Defaulted	Defaulted			Unsuccessful
RHL02	Regional Hospital Limbe	Yes	2012	Within Strategic Plan	40	31-40 years	Female	1	1	Yes	Yes	Yes	New	Pulmonary	DOT full course	Four	+++				Yes	Smear negative	4		cured	Cured		Successful
RHB01	Regional Hospital Buea	Yes	2010	Within Strategic Plan	32	31-40 years	Female	1	1	Yes	No	Yes	New	Pulmonary	Continuation phase of DOT	Three	++				Yes	Smear negative	3	Treatment completed	Treatment completed	Treatment completed		Successful
RHB01	Regional Hospital Buea	Yes	2010	Within Strategic Plan	33	31-40 years	Female	1	1	Yes	No	Yes	New	Pulmonary	DOT full course	Four	+++				Yes	Smear negative	4		cured	Cured		Successful
RHB01	Regional Hospital Buea	Yes	2010	Within Strategic Plan	46	41-50 years	Female	1	1	Yes	No	Yes	Transferred in	Pulmonary	Intensive phase of DOT	One	+				No	Smear positive	1	Defaulted	Defaulted			Unsuccessful
RHB01	Regional Hospital Buea	Yes	2010	Within Strategic Plan	29	21-30 years	Female	1	1	Yes	Yes	Yes	New	Pulmonary	DOT full course	Four	+++				Yes	Smear negative	4		cured	Cured		Successful
RHB01	Regional Hospital Buea	Yes	2010	Within Strategic Plan	22	21-30 years	Female	1	1	Yes	No	Yes	New	Pulmonary	No DOT	One	+++				No	Smear positive	1	Transfer out	Transferred out		Transfer out	Unsuccessful
RHB01	Regional Hospital Buea	Yes	2010	Within Strategic Plan	45	41-50 years	Female	1	1	Yes	Yes	Yes	New	Pulmonary	DOT full course	Four	++				Yes	Smear negative	4		cured	Cured		Successful
RHB01	Regional Hospital Buea	Yes	2010	Within Strategic Plan	30	21-30 years	Female	1	1	Yes	Yes	Yes	New	Pulmonary	DOT full course	Four	+++				Yes	Smear negative	4		cured	Cured		Successful
RHB01	Regional Hospital Buea	Yes	2010	Within Strategic Plan	38	31-40 years	Female	1	1	Yes	Yes	Yes	New	Pulmonary	DOT full course	Four	+				Yes	Smear negative	4		cured	Cured		Successful
RHB01	Regional Hospital Buea	Yes	2010	Within Strategic Plan	30	21-30 years	Female	1	1	Yes	No	Yes	New	Pulmonary	Intensive phase of DOT	One	+++				No	Smear positive	1	Died	Died		died	Unsuccessful
RHB01	Regional Hospital Buea	Yes	2010	Within Strategic Plan	35	31-40 years	Male	1	1	Yes	No	Yes	New	Pulmonary	DOT full course	Four	++				Yes	Smear negative	4		cured	Cured		Successful
RHB01	Regional Hospital Buea	Yes	2010	Within Strategic Plan	26	21-30 years	Female	1	1	Yes	Yes	Yes	New	Pulmonary	DOT full course	Four	++	+			Yes	Smear negative	4		cured	Cured		Successful
RHB01	Regional Hospital Buea	Yes	2010	Within Strategic Plan	32	31-40 years	Male	1	1	Yes	Yes	Yes	Transferred in	Pulmonary	DOT full course	Four	++				Yes	Smear negative	4		cured	Cured		Successful
RHB01	Regional Hospital Buea	Yes	2010	Within Strategic Plan	34	31-40 years	Female	1	1	Yes	Yes	Yes	Relapse	Pulmonary	DOT full course	Four	+++				Yes	Smear negative	4		cured	Cured		Successful
RHB01	Regional Hospital Buea	Yes	2010	Within Strategic Plan	31	31-40 years	Female	1	1	Yes	Yes	Yes	New	Pulmonary	No DOT	One	+++				No	Smear negative	1	Transfer out	Transferred out		transfer out	Unsuccessful
RHB01	Regional Hospital Buea	Yes	2010	Within Strategic Plan	41	41-50 years	Female	1	1	Yes	Yes	Yes	New	Pulmonary	DOT full course	Four	++				Yes	Smear negative	4		cured	Cured		Successful
RHB01	Regional Hospital Buea	Yes	2010	Within Strategic Plan	36	31-40 years	Male	1	1	Yes	Yes	Yes	New	Pulmonary	No DOT	One	++				No	Smear positive	1	Defaulted	Defaulted			Unsuccessful
RHB01	Regional Hospital Buea	Yes	2011	Within Strategic Plan	30	21-30 years	Female	1	1	Yes	Yes	Yes	New	Pulmonary	DOT full course	Four	++				Yes	Smear negative	4		cured	Cured		Successful
RHB01	Regional Hospital Buea	Yes	2011	Within Strategic Plan	70	>60 years	Male	1	1	Yes	No	Yes	New	Pulmonary	Intensive phase of DOT	One	+++				No	Smear positive	1	Transfer out	Transferred out		transferred out	Unsuccessful
RHB01	Regional Hospital Buea	Yes	2011	Within Strategic Plan	41	41-50 years	Male	1	1	Yes	Yes	Yes	New	Pulmonary	Continuation phase of DOT	Three	+				Yes	Smear negative	3	Treatment completed	Treatment completed	Treatment completed		Successful
RHB01	Regional Hospital Buea	Yes	2011	Within Strategic Plan	35	31-40 years	Female	1	1	Yes	Yes	Yes	New	Pulmonary	DOT full course	Four	+++				Yes	Smear negative	4		cured	Cured		Successful
RHB01	Regional Hospital Buea	Yes	2011	Within Strategic Plan	38	31-40 years	Male	1	1	Yes	Yes	Yes	New	Pulmonary	Intensive phase of DOT	One	+++				No	Smear positive	1	Died	Died		died	Unsuccessful
RHB01	Regional Hospital Buea	Yes	2011	Within Strategic Plan	30	21-30 years	Female	1	1	Yes	No	Yes	New	Pulmonary	Intensive phase of DOT	One	+				No	Smear positive	1	Died	Died		died	Unsuccessful
RHB01	Regional Hospital Buea	Yes	2011	Within Strategic Plan	30	21-30 years	Male	1	1	Yes	No	Yes	New	Pulmonary	Intensive phase of DOT	One	+++				No	Smear positive	1	Died	Died		died	Unsuccessful
RHB01	Regional Hospital Buea	Yes	2011	Within Strategic Plan	25	21-30 years	Female	1	1	Yes	Yes	Yes	New	Pulmonary	DOT full course	Four	+++				Yes	Smear negative	4		cured	Cured		Successful
RHB01	Regional Hospital Buea	Yes	2011	Within Strategic Plan	40	31-40 years	Male	1	1	Yes	Yes	Yes	New	Pulmonary	Continuation phase of DOT	TWo	+++				Yes	Smear negative	2	Transfer out	Transferred out		transferred out	Unsuccessful
RHB01	Regional Hospital Buea	Yes	2011	Within Strategic Plan	30	21-30 years	Female	1	1	Yes	Yes	Yes	New	Pulmonary	DOT full course	Four	+				Yes	Smear negative	4		cured	Cured		Successful
RHB01	Regional Hospital Buea	Yes	2011	Within Strategic Plan	38	31-40 years	Male	1	1	Yes	Yes	Yes	New	Pulmonary	Intensive phase of DOT	One	+++				No	Smear positive	1	Transfer out	Transferred out		transferred out	Unsuccessful
RHB01	Regional Hospital Buea	Yes	2011	Within Strategic Plan	60	51-60 years	Female	1	1	Yes	Yes	Yes	New	Pulmonary	DOT full course	Four	+++				Yes	Smear negative	4		cured	Cured		Successful
RHB01	Regional Hospital Buea	Yes	2011	Within Strategic Plan	43	41-50 years	Male	1	1	Yes	Yes	Yes	New	Pulmonary	DOT full course	Four	+++	+			Yes	Smear negative	4		cured	Cured		Successful
RHB01	Regional Hospital Buea	Yes	2011	Within Strategic Plan	39	31-40 years	Female	1	1	Yes	Yes	Yes	New	Pulmonary	Intensive phase of DOT	TWo	++				Yes	Smear negative	2	Transfer out	Transferred out		transferred out	Unsuccessful
RHB01	Regional Hospital Buea	Yes	2011	Within Strategic Plan	38	31-40 years	Male	1	1	Yes	Yes	Yes	New	Pulmonary	DOT full course	Four	+++				Yes	Smear negative	4		cured	Cured		Successful
RHB01	Regional Hospital Buea	Yes	2011	Within Strategic Plan	24	21-30 years	Female	1	1	Yes	No	Yes	New	Pulmonary	Intensive phase of DOT	One	+++				No	Smear positive	1	Transfer out	Transferred out		transferred out	Unsuccessful
RHB01	Regional Hospital Buea	Yes	2011	Within Strategic Plan	40	31-40 years	Male	1	1	Yes	Yes	Yes	Transferred in	Pulmonary	Continuation phase of DOT	Three	+				Yes	Smear negative	3	Treatment completed	Treatment completed	Treatment completed		Successful
RHB01	Regional Hospital Buea	Yes	2011	Within Strategic Plan	43	41-50 years	Female	1	1	Yes	Yes	Yes	New	Pulmonary	Intensive phase of DOT	One	+++				No	Smear positive	1	Died	Died		died	Unsuccessful
RHB01	Regional Hospital Buea	Yes	2011	Within Strategic Plan	50	41-50 years	Male	1	1	Yes	Yes	Yes	New	Pulmonary	DOT full course	Four	++				Yes	Smear negative	4		cured	Cured		Successful
RHB01	Regional Hospital Buea	Yes	2011	Within Strategic Plan	45	41-50 years	Male	1	1	Yes	Yes	Yes	New	Pulmonary	Intensive phase of DOT	One	+				No	Smear positive	1	Transfer out	Transferred out		transferred out	Unsuccessful
RHB01	Regional Hospital Buea	Yes	2011	Within Strategic Plan	49	41-50 years	Female	1	1	Yes	Yes	Yes	New	Pulmonary	DOT full course	Four	+	+			Yes	Smear negative	4		cured	Cured		Successful
RHB01	Regional Hospital Buea	Yes	2011	Within Strategic Plan	42	41-50 years	Male	1	1	Yes	Yes	Yes	New	Pulmonary	DOT full course	Four	+				Yes	Smear negative	4		cured	Cured		Successful
RHB01	Regional Hospital Buea	Yes	2011	Within Strategic Plan	32	31-40 years	Female	1	1	Yes	Yes	Yes	New	Pulmonary	DOT full course	Four	++				Yes	Smear negative	4		cured	Cured		Successful
RHB01	Regional Hospital Buea	Yes	2011	Within Strategic Plan	27	21-30 years	Female	1	1	Yes	Yes	Yes	New	Pulmonary	DOT full course	Four	+++				Yes	Smear negative	4		cured	Cured		Successful
RHB01	Regional Hospital Buea	Yes	2011	Within Strategic Plan	34	31-40 years	Female	1	1	Yes	Yes	Yes	New	Pulmonary	Intensive phase of DOT	One	+				No	Smear positive	1	Died	Died		died	Unsuccessful
RHB01	Regional Hospital Buea	Yes	2011	Within Strategic Plan	40	31-40 years	Female	1	1	Yes	Yes	Yes	New	Pulmonary	DOT full course	Four	++				Yes	Smear negative	4		cured	Cured		Successful
RHB01	Regional Hospital Buea	Yes	2011	Within Strategic Plan	33	31-40 years	Female	1	1	Yes	Yes	Yes	New	Pulmonary	DOT full course	Four	+				Yes	Smear negative	4		cured	Cured		Successful
RHB01	Regional Hospital Buea	Yes	2011	Within Strategic Plan	34	31-40 years	Male	1	1	Yes	Yes	Yes	New	Pulmonary	DOT full course	Four	++				Yes	Smear negative	4		cured	Cured		Successful
RHB01	Regional Hospital Buea	Yes	2011	Within Strategic Plan	39	31-40 years	Male	1	1	Yes	Yes	Yes	New	Pulmonary	DOT full course	Four	+++	+			Yes	Smear negative	4		cured	Cured		Successful
RHB01	Regional Hospital Buea	Yes	2011	Within Strategic Plan	31	31-40 years	Female	1	1	Yes	Yes	Yes	Retreatment	Pulmonary	DOT full course	Four	+++				Yes	Smear negative	4		cured	Cured		Successful
RHB01	Regional Hospital Buea	Yes	2011	Within Strategic Plan	26	21-30 years	Female	1	1	Yes	Yes	Yes	New	Pulmonary	Intensive phase of DOT	One	++				No	Smear positive	1	Transfer out	Transferred out		transferred out	Unsuccessful
RHB01	Regional Hospital Buea	Yes	2011	Within Strategic Plan	50	41-50 years	Male	1	1	Yes	Yes	Yes	New	Pulmonary	DOT full course	Four	+				Yes	Smear negative	4		cured	Cured		Successful
RHB01	Regional Hospital Buea	Yes	2011	Within Strategic Plan	44	41-50 years	Female	1	1	Yes	Yes	Yes	New	Pulmonary	DOT full course	Four	++				Yes	Smear negative	4		cured	Cured		Successful
RHB01	Regional Hospital Buea	Yes	2011	Within Strategic Plan	63	>60 years	Female	1	1	Yes	Yes	Yes	New	Pulmonary	DOT full course	Four	++				Yes	Smear negative	4		cured	Cured		Successful
RHB01	Regional Hospital Buea	Yes	2011	Within Strategic Plan	40	31-40 years	Female	1	1	Yes	Yes	Yes	New	Pulmonary	DOT full course	Four	++				Yes	Smear negative	4		cured	Cured		Successful
RHB01	Regional Hospital Buea	Yes	2012	Within Strategic Plan	33	31-40 years	Male	1	1	Yes	Yes	Yes	New	Pulmonary	Intensive phase of DOT	One	+++				No	Smear positive	1	Transfer out	Transferred out		transferred out	Unsuccessful
RHB01	Regional Hospital Buea	Yes	2012	Within Strategic Plan	38	31-40 years	Male	1	1	Yes	Yes	Yes	Relapse	Pulmonary	DOT full course	Four	++				Yes	Smear negative	4		cured	Cured		Successful
RHB01	Regional Hospital Buea	Yes	2012	Within Strategic Plan	26	21-30 years	Female	1	1	Yes	Yes	Yes	Transferred in	Pulmonary	Continuation phase of DOT	Three	+				Yes	Smear negative	3	Treatment completed	Treatment completed	Treatment completed		Successful
RHB01	Regional Hospital Buea	Yes	2012	Within Strategic Plan	35	31-40 years	Male	1	1	Yes	Yes	Yes	New	Pulmonary	DOT full course	Four	+++				Yes	Smear negative	4		cured	Cured		Successful
RHB01	Regional Hospital Buea	Yes	2012	Within Strategic Plan	40	31-40 years	Female	1	1	Yes	Yes	Yes	New	Pulmonary	DOT full course	Four	+				Yes	Smear negative	4		cured	Cured		Successful
RHB01	Regional Hospital Buea	Yes	2012	Within Strategic Plan	27	21-30 years	Male	1	1	Yes	Yes	Yes	New	Pulmonary	DOT full course	Four	+				Yes	Smear negative	4		cured	Cured		Successful
RHB01	Regional Hospital Buea	Yes	2012	Within Strategic Plan	22	21-30 years	Male	1	1	Yes	Yes	Yes	New	Pulmonary	No DOT	One	+				No	Smear positive	1	Died	Died		died	Unsuccessful
RHB01	Regional Hospital Buea	Yes	2012	Within Strategic Plan	26	21-30 years	Male	1	1	Yes	Yes	Yes	New	Pulmonary	DOT full course	Four	++				Yes	Smear negative	4		cured	Cured		Successful
RHB01	Regional Hospital Buea	Yes	2012	Within Strategic Plan	29	21-30 years	Female	1	1	Yes	Yes	Yes	New	Pulmonary	DOT full course	Four	+++				Yes	Smear negative	4		cured	Cured		Successful
RHB01	Regional Hospital Buea	Yes	2012	Within Strategic Plan	40	31-40 years	Female	1	1	Yes	Yes	Yes	Transferred in	Pulmonary	Continuation phase of DOT	Three	++				Yes	Smear negative	4		cured	Cured		Successful
RHB01	Regional Hospital Buea	Yes	2012	Within Strategic Plan	33	31-40 years	Male	1	1	Yes	Yes	Yes	New	Pulmonary	DOT full course	Four	++				Yes	Smear negative	4		cured	Cured		Successful
RHB01	Regional Hospital Buea	Yes	2012	Within Strategic Plan	25	21-30 years	Female	1	1	Yes	Yes	Yes	New	Pulmonary	DOT full course	Four	+				Yes	Smear negative	4		cured	Cured		Successful
RHB01	Regional Hospital Buea	Yes	2012	Within Strategic Plan	50	41-50 years	Male	1	1	Yes	Yes	Yes	New	Pulmonary	DOT full course	Four	+	+			Yes	Smear negative	4		cured	Cured		Successful
RHB01	Regional Hospital Buea	Yes	2012	Within Strategic Plan	46	41-50 years	Female	1	1	Yes	Yes	Yes	New	Pulmonary	DOT full course	Four	+++				Yes	Smear negative	4		cured	Cured		Successful
RHB01	Regional Hospital Buea	Yes	2012	Within Strategic Plan	30	21-30 years	Female	1	1	Yes	Yes	Yes	New	Pulmonary	DOT full course	Four	+				Yes	Smear negative	4		cured	Cured		Successful
RHB01	Regional Hospital Buea	Yes	2012	Within Strategic Plan	30	21-30 years	Female	1	1	Yes	Yes	Yes	Transferred in	Pulmonary	Intensive phase of DOT	TWo	++				No	Smear positive	2	Died	Died		died	Unsuccessful
RHB01	Regional Hospital Buea	Yes	2012	Within Strategic Plan	30	21-30 years	Female	1	1	Yes	Yes	Yes	Transferred in	Pulmonary	Continuation phase of DOT	Three	++				Yes	Smear negative	3	Treatment completed	Treatment completed	Treatment completed		Successful
RHB01	Regional Hospital Buea	Yes	2012	Within Strategic Plan	31	31-40 years	Female	1	1	Yes	Yes	Yes	Transferred in	Pulmonary	DOT full course	Three	++				Yes	Smear negative	3	Treatment completed	Treatment completed	Treatment completed		Successful
RHB01	Regional Hospital Buea	Yes	2012	Within Strategic Plan	19	<21 years	Male	1	1	Yes	Yes	Yes	New	Pulmonary	DOT full course	Four	+++				Yes	Smear negative	4		cured	Cured		Successful
RHB01	Regional Hospital Buea	Yes	2012	Within Strategic Plan	29	21-30 years	Female	1	1	Yes	Yes	Yes	New	Pulmonary	DOT full course	Four	+++				Yes	Smear negative	4		cured	Cured		Successful
RHB01	Regional Hospital Buea	Yes	2012	Within Strategic Plan	35	31-40 years	Male	1	1	Yes	Yes	Yes	Transferred in	Pulmonary	Continuation phase of DOT	Three	++				Yes	Smear negative	3	Treatment completed	Treatment completed	Treatment completed		Successful
RHB01	Regional Hospital Buea	Yes	2012	Within Strategic Plan	42	41-50 years	Male	1	1	Yes	Yes	Yes	New	Pulmonary	DOT full course	Four	+++				Yes	Smear negative	4		cured	Cured		Successful
RHB01	Regional Hospital Buea	Yes	2012	Within Strategic Plan	57	51-60 years	Male	1	1	Yes	Yes	Yes	New	Pulmonary	DOT full course	Four	+				Yes	Smear negative	4		cured	Cured		Successful
RHB01	Regional Hospital Buea	Yes	2012	Within Strategic Plan	40	31-40 years	Female	1	1	Yes	Yes	Yes	New	Pulmonary	DOT full course	Four	+++	+			Yes	Smear negative	4		cured	Cured		Successful
RHB01	Regional Hospital Buea	Yes	2012	Within Strategic Plan	45	41-50 years	Male	1	1	Yes	Yes	Yes	New	Pulmonary	DOT full course	Four	+				Yes	Smear negative	4		cured	Cured		Successful
RHB01	Regional Hospital Buea	Yes	2012	Within Strategic Plan	72	>60 years	Female	1	1	Yes	Yes	Yes	New	Pulmonary	DOT full course	Four	+++	+		+	No	Smear positive	4	Failure	Failure		treatment failure	Unsuccessful
RHB01	Regional Hospital Buea	Yes	2012	Within Strategic Plan	40	31-40 years	Male	1	1	Yes	Yes	Yes	New	Pulmonary	DOT full course	Four	+++				Yes	Smear negative	4		cured	Cured		Successful
RHB01	Regional Hospital Buea	Yes	2012	Within Strategic Plan	15	<21 years	Male	1	1	Yes	Yes	Yes	New	Pulmonary	DOT full course	Four	++				Yes	Smear negative	4		cured	Cured		Successful
RHB01	Regional Hospital Buea	Yes	2012	Within Strategic Plan	42	41-50 years	Male	1	1	Yes	Yes	Yes	New	Pulmonary	DOT full course	Four	+				Yes	Smear negative	4		cured	Cured		Successful
RHB01	Regional Hospital Buea	Yes	2013	Within Strategic Plan	39	31-40 years	Female	1	1	Yes	Yes	Yes	New	Pulmonary	DOT full course	Four	+				Yes	Smear negative	4		cured	Cured		Successful
RHB01	Regional Hospital Buea	Yes	2013	Within Strategic Plan	37	31-40 years	Female	1	1	Yes	Yes	Yes	New	Pulmonary	DOT full course	Four	+				Yes	Smear negative	4		cured	Cured		Successful
RHB01	Regional Hospital Buea	Yes	2013	Within Strategic Plan	29	21-30 years	Female	1	1	Yes	Yes	Yes	New	Pulmonary	DOT full course	Four	+	+	++	++	Yes	Smear positive	4	Failure	Failure		treatment failure	Unsuccessful
RHB01	Regional Hospital Buea	Yes	2013	Within Strategic Plan	34	31-40 years	Female	1	1	Yes	Yes	Yes	New	Pulmonary	DOT full course	Four	+++				Yes	Smear negative	4		cured	Cured		Successful
RHB01	Regional Hospital Buea	Yes	2013	Within Strategic Plan	73	>60 years	Female	1	1	Yes	Yes	Yes	Relapse	Pulmonary	DOT full course	Four	+				Yes	Smear negative	4		cured	Cured		Successful
RHB01	Regional Hospital Buea	Yes	2013	Within Strategic Plan	42	41-50 years	Male	1	1	Yes	Yes	Yes	Relapse	Pulmonary	DOT full course	Four	++				Yes	Smear negative	4		cured	Cured		Successful
RHB01	Regional Hospital Buea	Yes	2013	Within Strategic Plan	53	51-60 years	Female	1	1	Yes	Yes	Yes	New	Pulmonary	DOT full course	Four	+++				Yes	Smear negative	4		cured	Cured		Successful
RHB01	Regional Hospital Buea	Yes	2013	Within Strategic Plan	27	21-30 years	Female	1	1	Yes	Yes	Yes	New	Pulmonary	Intensive phase of DOT	One	+				No	Smear positive	1	Died	Died		Died	Unsuccessful
RHB01	Regional Hospital Buea	Yes	2013	Within Strategic Plan	30	21-30 years	Female	1	1	Yes	Yes	Yes	New	Pulmonary	DOT full course	Four	+++				Yes	Smear negative	4		cured	Cured		Successful
RHB01	Regional Hospital Buea	Yes	2013	Within Strategic Plan	66	>60 years	Female	1	1	Yes	Yes	Yes	New	Pulmonary	DOT full course	Four	++				Yes	Smear negative	4		cured	Cured		Successful
RHB01	Regional Hospital Buea	Yes	2013	Within Strategic Plan	38	31-40 years	Female	1	1	Yes	Yes	Yes	New	Pulmonary	DOT full course	Four	+				Yes	Smear negative	4		cured	Cured		Successful
RHB01	Regional Hospital Buea	Yes	2013	Within Strategic Plan	27	21-30 years	Male	1	1	Yes	Yes	Yes	New	Pulmonary	DOT full course	Four	+				Yes	Smear negative	4		cured	Cured		Successful
RHB01	Regional Hospital Buea	Yes	2013	Within Strategic Plan	31	31-40 years	Female	1	1	Yes	Yes	Yes	Relapse	Pulmonary	Intensive phase of DOT	Four	+				Yes	Smear negative	4		cured	Cured		Successful
RHB01	Regional Hospital Buea	Yes	2013	Within Strategic Plan	37	31-40 years	Male	1	1	Yes	Yes	Yes	New	Pulmonary	DOT full course	Four	+	+			Yes	Smear negative	4		cured	Cured		Successful
RHB01	Regional Hospital Buea	Yes	2013	Within Strategic Plan	42	41-50 years	Female	1	1	Yes	Yes	Yes	New	Pulmonary	DOT full course	Four	+				Yes	Smear negative	4		cured	Cured		Successful
RHB01	Regional Hospital Buea	Yes	2013	Within Strategic Plan	33	31-40 years	Male	1	1	Yes	Yes	Yes	New	Pulmonary	DOT full course	Four	++	+			Yes	Smear negative	4		cured	Cured		Successful
RHB01	Regional Hospital Buea	Yes	2013	Within Strategic Plan	32	31-40 years	Male	1	1	Yes	Yes	Yes	New	Pulmonary	DOT full course	Four	+++	++			Yes	Smear negative	4		cured	Cured		Successful
RHB01	Regional Hospital Buea	Yes	2013	Within Strategic Plan	32	31-40 years	Female	1	1	Yes	Yes	Yes	New	Pulmonary	DOT full course	Four	+				Yes	Smear negative	4		cured	Cured		Successful
RHB01	Regional Hospital Buea	Yes	2013	Within Strategic Plan	27	21-30 years	Female	1	1	Yes	Yes	Yes	New	Pulmonary	DOT full course	Four	++				Yes	Smear negative	4		cured	Cured		Successful
RHB01	Regional Hospital Buea	Yes	2013	Within Strategic Plan	35	31-40 years	Male	1	1	Yes	Yes	Yes	New	Pulmonary	DOT full course	Four	+				Yes	Smear negative	4		cured	Cured		Successful
RHB01	Regional Hospital Buea	Yes	2013	Within Strategic Plan	35	31-40 years	Male	1	1	Yes	No	Yes	New	Pulmonary	DOT full course	Four	+++	+			Yes	Smear negative	4		cured	Cured		Successful
RHB01	Regional Hospital Buea	Yes	2013	Within Strategic Plan	39	31-40 years	Male	1	1	Yes	Yes	Yes	New	Pulmonary	DOT full course	Four	+++				Yes	Smear negative	4		cured	Cured		Successful
RHB01	Regional Hospital Buea	Yes	2014	Within Strategic Plan	51	51-60 years	Female	1	1	Yes	Yes	Yes	New	Pulmonary	DOT full course	Four	+				Yes	Smear negative	4		cured	Cured		Successful
RHB01	Regional Hospital Buea	Yes	2014	Within Strategic Plan	41	41-50 years	Male	1	1	Yes	Yes	Yes	New	Pulmonary	DOT full course	Four	++				Yes	Smear negative	4		cured	Cured		Successful
RHB01	Regional Hospital Buea	Yes	2014	Within Strategic Plan	21	21-30 years	Female	1	1	Yes	Yes	Yes	New	Pulmonary	DOT full course	Four	+++				Yes	Smear negative	4		cured	Cured		Successful
RHB01	Regional Hospital Buea	Yes	2014	Within Strategic Plan	21	21-30 years	Male	1	1	Yes	Yes	Yes	New	Pulmonary	DOT full course	Four	+				Yes	Smear negative	4		cured	Cured		Successful
RHB01	Regional Hospital Buea	Yes	2014	Within Strategic Plan	38	31-40 years	Female	1	1	Yes	Yes	Yes	New	Pulmonary	DOT full course	Four	+				Yes	Smear negative	4		cured	Cured		Successful
RHB01	Regional Hospital Buea	Yes	2014	Within Strategic Plan	41	41-50 years	Female	1	1	Yes	Yes	Yes	New	Pulmonary	DOT full course	Four	++				Yes	Smear negative	4		cured	Cured		Successful
RHB01	Regional Hospital Buea	Yes	2014	Within Strategic Plan	43	41-50 years	Male	1	1	Yes	Yes	Yes	New	Pulmonary	DOT full course	Four	+++	+			Yes	Smear negative	4		cured	Cured		Successful
RHB01	Regional Hospital Buea	Yes	2014	Within Strategic Plan	42	41-50 years	Male	1	1	Yes	Yes	Yes	New	Pulmonary	DOT full course	Four	+	+			Yes	Smear negative	4		cured	Cured		Successful
RHB01	Regional Hospital Buea	Yes	2014	Within Strategic Plan	38	31-40 years	Male	1	1	Yes	Yes	Yes	New	Pulmonary	DOT full course	Four	+++				Yes	Smear negative	4		cured	Cured		Successful
RHB01	Regional Hospital Buea	Yes	2014	Within Strategic Plan	27	21-30 years	Female	1	1	Yes	Yes	Yes	New	Pulmonary	DOT full course	Four	++				Yes	Smear negative	4		cured	Cured		Successful
RHB01	Regional Hospital Buea	Yes	2014	Within Strategic Plan	66	>60 years	Female	1	1	Yes	Yes	Yes	New	Pulmonary	Intensive phase of DOT	TWo	+				No	Smear negative	2	Died	Died		died	Unsuccessful
RHB01	Regional Hospital Buea	Yes	2014	Within Strategic Plan	23	21-30 years	Female	1	1	Yes	Yes	Yes	New	Pulmonary	DOT full course	Four	+				Yes	Smear negative	4		cured	Cured		Successful
RHB01	Regional Hospital Buea	Yes	2014	Within Strategic Plan	34	31-40 years	Female	1	1	Yes	Yes	Yes	New	Pulmonary	DOT full course	Four	++				Yes	Smear negative	4		cured	Cured		Successful
RHB01	Regional Hospital Buea	Yes	2014	Within Strategic Plan	30	21-30 years	Female	1	1	Yes	Yes	Yes	New	Pulmonary	DOT full course	Four	++				Yes	Smear negative	4		cured	Cured		Successful
RHB01	Regional Hospital Buea	Yes	2014	Within Strategic Plan	31	31-40 years	Female	1	1	Yes	Yes	Yes	New	Pulmonary	DOT full course	Four	+++	+			Yes	Smear negative	4		cured	Cured		Successful
RHB01	Regional Hospital Buea	Yes	2014	Within Strategic Plan	40	31-40 years	Female	1	1	Yes	Yes	Yes	New	Pulmonary	DOT full course	Four	+++				Yes	Smear negative	4		cured	Cured		Successful
RHB01	Regional Hospital Buea	Yes	2014	Within Strategic Plan	35	31-40 years	Female	1	1	Yes	Yes	Yes	New	Pulmonary	DOT full course	Four	++				Yes	Smear negative	4		cured	Cured		Successful
RHB01	Regional Hospital Buea	Yes	2014	Within Strategic Plan	44	41-50 years	Female	1	1	Yes	Yes	Yes	New	Pulmonary	DOT full course	Four	++				Yes	Smear negative	4		cured	Cured		Successful
RHB01	Regional Hospital Buea	Yes	2014	Within Strategic Plan	31	31-40 years	Female	1	1	Yes	Yes	Yes	New	Pulmonary	DOT full course	Four	+				Yes	Smear negative	4		cured	Cured		Successful
RHB01	Regional Hospital Buea	Yes	2014	Within Strategic Plan	40	31-40 years	Female	1	1	Yes	Yes	Yes	New	Pulmonary	DOT full course	Four	+++	+			Yes	Smear negative	4		cured	Cured		Successful
RHB01	Regional Hospital Buea	Yes	2014	Within Strategic Plan	35	31-40 years	Female	1	1	Yes	Yes	Yes	New	Pulmonary	DOT full course	Four	+++				Yes	Smear negative	4		cured	Cured		Successful
RHB01	Regional Hospital Buea	Yes	2014	Within Strategic Plan	58	51-60 years	Male	1	1	Yes	Yes	Yes	New	Pulmonary	DOT full course	Four	+				Yes	Smear negative	4		cured	Cured		Successful
RHB01	Regional Hospital Buea	Yes	2014	Within Strategic Plan	28	21-30 years	Female	1	1	Yes	Yes	Yes	New	Pulmonary	DOT full course	Four	+++	+			Yes	Smear negative	4		cured	Cured		Successful
RHB01	Regional Hospital Buea	Yes	2014	Within Strategic Plan	36	31-40 years	Male	1	1	Yes	Yes	Yes	New	Pulmonary	DOT full course	Four	+				Yes	Smear negative	4		cured	Cured		Successful
RHB01	Regional Hospital Buea	Yes	2014	Within Strategic Plan	45	41-50 years	Male	1	1	Yes	Yes	Yes	New	Pulmonary	DOT full course	Four	+++				Yes	Smear negative	4		cured	Cured		Successful
RHB01	Regional Hospital Buea	Yes	2014	Within Strategic Plan	42	41-50 years	Female	1	1	Yes	Yes	Yes	New	Pulmonary	DOT full course	Four	+				Yes	Smear negative	4		cured	Cured		Successful
RHB01	Regional Hospital Buea	Yes	2014	Within Strategic Plan	44	41-50 years	Female	1	1	Yes	Yes	Yes	New	Pulmonary	DOT full course	Four	+				Yes	Smear negative	4		cured	Cured		Successful
RHB01	Regional Hospital Buea	Yes	2014	Within Strategic Plan	37	31-40 years	Female	1	1	Yes	Yes	Yes	New	Pulmonary	DOT full course	Four	+++				Yes	Smear negative	4		cured	Cured		Successful
RHB01	Regional Hospital Buea	Yes	2014	Within Strategic Plan	42	41-50 years	Female	1	1	Yes	Yes	Yes	New	Pulmonary	DOT full course	Four	+				Yes	Smear negative	4		cured	Cured		Successful
RHB01	Regional Hospital Buea	Yes	2014	Within Strategic Plan	38	31-40 years	Female	1	1	Yes	Yes	Yes	New	Pulmonary	DOT full course	Four	+				Yes	Smear negative	4		cured	Cured		Successful
RHB01	Regional Hospital Buea	Yes	2014	Within Strategic Plan	34	31-40 years	Female	1	1	Yes	Yes	Yes	New	Pulmonary	DOT full course	Four	++				Yes	Smear negative	4		cured	Cured		Successful
RHB01	Regional Hospital Buea	Yes	2014	Within Strategic Plan	14	<21 years	Female	1	1	Yes	Yes	Yes	New	Pulmonary	DOT full course	Four	++				Yes	Smear negative	4		cured	Cured		Successful
RHB01	Regional Hospital Buea	Yes	2014	Within Strategic Plan	41	41-50 years	Female	1	1	Yes	Yes	Yes	New	Pulmonary	DOT full course	Four	+++				Yes	Smear negative	4		cured	Cured		Successful
RHB01	Regional Hospital Buea	Yes	2014	Within Strategic Plan	32	31-40 years	Female	1	1	Yes	Yes	Yes	New	Pulmonary	DOT full course	Four	++				Yes	Smear negative	4		cured	Cured		Successful
RHB01	Regional Hospital Buea	Yes	2014	Within Strategic Plan	47	41-50 years	Female	1	1	Yes	Yes	Yes	New	Pulmonary	DOT full course	Four	+				Yes	Smear negative	4		cured	Cured		Successful
RHB01	Regional Hospital Buea	Yes	2014	Within Strategic Plan	64	>60 years	Female	1	1	Yes	Yes	Yes	New	Pulmonary	DOT full course	Four	+				Yes	Smear negative	4		cured	Cured		Successful
RHB01	Regional Hospital Buea	Yes	2014	Within Strategic Plan	37	31-40 years	Female	1	1	Yes	Yes	Yes	New	Pulmonary	DOT full course	Four	+				Yes	Smear negative	4		cured	Cured		Successful
RHB01	Regional Hospital Buea	Yes	2014	Within Strategic Plan	38	31-40 years	Female	1	1	Yes	Yes	Yes	New	Pulmonary	DOT full course	Four	+++				Yes	Smear negative	4		cured	Cured		Successful
RHB01	Regional Hospital Buea	Yes	2014	Within Strategic Plan	33	31-40 years	Female	1	1	Yes	No	Yes	New	Pulmonary	DOT full course	Four	+++				Yes	Smear negative	4		cured	Cured		Successful
RHB01	Regional Hospital Buea	Yes	2015	Post Strategic Plan	26	21-30 years	Female	1	1	Yes	Yes	No	New	Pulmonary	DOT full course	Four	+++	+	+		Yes	Smear negative	4		cured	Cured		Successful
RHB01	Regional Hospital Buea	Yes	2015	Post Strategic Plan	26	21-30 years	Female	1	1	Yes	Yes	Yes	New	Pulmonary	DOT full course	Four	+++				Yes	Smear negative	4		cured	Cured		Successful
RHB01	Regional Hospital Buea	Yes	2015	Post Strategic Plan	40	31-40 years	Male	1	1	Yes	Yes	Yes	New	Pulmonary	DOT full course	Four	+				Yes	Smear negative	4		cured	Cured		Successful
RHB01	Regional Hospital Buea	Yes	2015	Post Strategic Plan	24	21-30 years	Male	1	1	Yes	Yes	Yes	New	Pulmonary	Intensive phase of DOT	TWo	+++				No	Smear positive	2	Defaulted	Defaulted		defaulter	Unsuccessful
RHB01	Regional Hospital Buea	Yes	2015	Post Strategic Plan	37	31-40 years	Female	1	1	Yes	Yes	Yes	New	Pulmonary	DOT full course	Four	+++				Yes	Smear negative	4		cured	Cured		Successful
RHB01	Regional Hospital Buea	Yes	2015	Post Strategic Plan	42	41-50 years	Female	1	1	Yes	Yes	Yes	New	Pulmonary	DOT full course	Four	+				Yes	Smear negative	4		cured	Cured		Successful
RHB01	Regional Hospital Buea	Yes	2015	Post Strategic Plan	23	21-30 years	Female	1	1	Yes	Yes	Yes	New	Pulmonary	DOT full course	Four	+	+			Yes	Smear negative	4		cured	Cured		Successful
RHB01	Regional Hospital Buea	Yes	2015	Post Strategic Plan	43	41-50 years	Male	1	1	Yes	Yes	Yes	New	Pulmonary	DOT full course	Four	+				Yes	Smear negative	4		cured	Cured		Successful
RHB01	Regional Hospital Buea	Yes	2015	Post Strategic Plan	22	21-30 years	Female	1	1	Yes	Yes	Yes	New	Pulmonary	DOT full course	Three	+	+			Yes	Smear negative	4		cured	Cured		Successful
RHB01	Regional Hospital Buea	Yes	2015	Post Strategic Plan	28	21-30 years	Female	1	1	Yes	Yes	Yes	New	Pulmonary	DOT full course	Four	+				Yes	Smear negative	4		cured	Cured		Successful
RHB01	Regional Hospital Buea	Yes	2015	Post Strategic Plan	41	41-50 years	Male	1	1	Yes	Yes	Yes	New	Pulmonary	DOT full course	Four	+				Yes	Smear negative	4		cured	Cured		Successful
RHB01	Regional Hospital Buea	Yes	2015	Post Strategic Plan	42	41-50 years	Male	1	1	Yes	Yes	Yes	New	Pulmonary	DOT full course	Four	+++				Yes	Smear negative	4		cured	Cured		Successful
RHB01	Regional Hospital Buea	Yes	2015	Post Strategic Plan	26	21-30 years	Female	1	1	Yes	Yes	Yes	New	Pulmonary	DOT full course	Four	+++				Yes	Smear negative	4		cured	Cured		Successful
RHB01	Regional Hospital Buea	Yes	2015	Post Strategic Plan	32	31-40 years	Female	1	1	Yes	Yes	Yes	New	Pulmonary	DOT full course	Four	+				Yes	Smear negative	4		cured	Cured		Successful
RHB01	Regional Hospital Buea	Yes	2015	Post Strategic Plan	26	21-30 years	Female	1	1	Yes	Yes	Yes	New	Pulmonary	DOT full course	Four	++				Yes	Smear negative	4		cured	Cured		Successful
RHB01	Regional Hospital Buea	Yes	2015	Post Strategic Plan	63	>60 years	Male	1	1	Yes	Yes	Yes	New	Pulmonary	DOT full course	Four	++				Yes	Smear negative	4		cured	Cured		Successful
RHB01	Regional Hospital Buea	Yes	2015	Post Strategic Plan	40	31-40 years	Female	1	1	Yes	Yes	Yes	New	Pulmonary	DOT full course	Four	++				Yes	Smear negative	4		cured	Cured		Successful
RHB01	Regional Hospital Buea	Yes	2015	Post Strategic Plan	25	21-30 years	Female	1	1	Yes	Yes	Yes	New	Pulmonary	Intensive phase of DOT	TWo	++				Yes	Smear negative	2	Transfer out	Transferred out		transfer out	Unsuccessful
RHB01	Regional Hospital Buea	Yes	2015	Post Strategic Plan	24	21-30 years	Male	1	1	Yes	Yes	Yes	Relapse	Pulmonary	DOT full course	Four	+++				Yes	Smear negative	4		cured	Cured		Successful
RHB01	Regional Hospital Buea	Yes	2015	Post Strategic Plan	48	41-50 years	Male	1	1	Yes	Yes	Yes	New	Pulmonary	DOT full course	Four	+++	+			Yes	Smear negative	4		cured	Cured		Successful
RHB01	Regional Hospital Buea	Yes	2015	Post Strategic Plan	15	<21 years	Female	1	1	Yes	Yes	Yes	Retreatment	Pulmonary	Continuation phase of DOT	Three	+	+			Yes	Smear negative	3	Died	Died		died	Unsuccessful
RHB01	Regional Hospital Buea	Yes	2015	Post Strategic Plan	23	21-30 years	Female	1	1	Yes	Yes	Yes	New	Pulmonary	DOT full course	Four	+				Yes	Smear negative	4		cured	Cured		Successful
RHB01	Regional Hospital Buea	Yes	2015	Post Strategic Plan	37	31-40 years	Male	1	1	Yes	Yes	Yes	New	Pulmonary	DOT full course	Four	+++	++			Yes	Smear negative	4		cured	Cured		Successful
RHB01	Regional Hospital Buea	Yes	2015	Post Strategic Plan	34	31-40 years	Male	1	1	Yes	Yes	Yes	New	Pulmonary	DOT full course	Four	+	+	+		No	Smear positive	4	Failure	Failure		failure	Unsuccessful
RHB01	Regional Hospital Buea	Yes	2015	Post Strategic Plan	35	31-40 years	Male	1	1	Yes	Yes	Yes	New	Pulmonary	DOT full course	Four	++				Yes	Smear negative	4		cured	Cured		Successful
RHB01	Regional Hospital Buea	Yes	2015	Post Strategic Plan	40	31-40 years	Female	1	1	Yes	Yes	Yes	New	Pulmonary	DOT full course	Four	++				Yes	Smear negative	4		cured	Cured		Successful
RHB01	Regional Hospital Buea	Yes	2015	Post Strategic Plan	35	31-40 years	Female	1	1	Yes	Yes	Yes	New	Pulmonary	DOT full course	Four	+++				Yes	Smear negative	4		cured	Cured		Successful
RHB01	Regional Hospital Buea	Yes	2015	Post Strategic Plan	38	31-40 years	Male	1	1	Yes	Yes	Yes	New	Pulmonary	DOT full course	Four	++		+	+	No	Smear positive	4	Failure	Failure		failure	Unsuccessful
RHB01	Regional Hospital Buea	Yes	2015	Post Strategic Plan	31	31-40 years	Male	1	1	Yes	Yes	Yes	New	Pulmonary	Continuation phase of DOT	TWo	+				No	Smear positive	2	Defaulted	Defaulted		default	Unsuccessful
RHB01	Regional Hospital Buea	Yes	2015	Post Strategic Plan	40	31-40 years	Male	1	1	Yes	Yes	Yes	New	Pulmonary	DOT full course	Four	+				Yes	Smear negative	4		cured	Cured		Successful
RHB01	Regional Hospital Buea	Yes	2015	Post Strategic Plan	40	31-40 years	Female	1	1	Yes	Yes	Yes	New	Pulmonary	DOT full course	Four	+++				Yes	Smear negative	4		cured	Cured		Successful
RHB01	Regional Hospital Buea	Yes	2015	Post Strategic Plan	37	31-40 years	Male	1	1	Yes	Yes	Yes	New	Pulmonary	DOT full course	Four	++				Yes	Smear negative	4		cured	Cured		Successful
RHB01	Regional Hospital Buea	Yes	2015	Post Strategic Plan	24	21-30 years	Female	1	1	Yes	Yes	Yes	New	Pulmonary	Intensive phase of DOT	Four	++				Yes	Smear negative	4		cured	Cured		Successful
RHB01	Regional Hospital Buea	Yes	2015	Post Strategic Plan	43	41-50 years	Male	1	1	Yes	Yes	Yes	New	Pulmonary	DOT full course	Four	+++				Yes	Smear negative	4		cured	Cured		Successful
RHB01	Regional Hospital Buea	Yes	2015	Post Strategic Plan	40	31-40 years	Male	1	1	Yes	Yes	Yes	Transferred in	Pulmonary	DOT full course	Four	+				Yes	Smear negative	4		cured	Cured		Successful
RHB01	Regional Hospital Buea	Yes	2015	Post Strategic Plan	32	31-40 years	Female	1	1	Yes	Yes	Yes	New	Pulmonary	DOT full course	Four	++				Yes	Smear negative	4		cured	Cured		Successful
RHB01	Regional Hospital Buea	Yes	2015	Post Strategic Plan	50	41-50 years	Male	1	1	Yes	Yes	Yes	New	Pulmonary	Continuation phase of DOT	Three	+++				Yes	Smear negative	3	Treatment completed	Treatment completed	Treatment completed		Successful
RHB01	Regional Hospital Buea	Yes	2015	Post Strategic Plan	10	<21 years	Female	1	1	Yes	Yes	Yes	New	Pulmonary	DOT full course	Four	+++	++			Yes	Smear negative	4		cured	Cured		Successful
RHB01	Regional Hospital Buea	Yes	2016	Post Strategic Plan	29	21-30 years	Female	1	1	Yes	Yes	Yes	New	Pulmonary	DOT full course	Four	+++				Yes	Smear negative	4		cured	Cured		Successful
RHB01	Regional Hospital Buea	Yes	2016	Post Strategic Plan	32	31-40 years	Male	1	1	Yes	Yes	Yes	New	Pulmonary	DOT full course	Four	++				Yes	Smear negative	4		cured	Cured		Successful
RHB01	Regional Hospital Buea	Yes	2016	Post Strategic Plan	27	21-30 years	Female	1	1	Yes	Yes	Yes	New	Pulmonary	Continuation phase of DOT	Three	+++	+	+++		No	Smear positive	3	Failure	Failure			Unsuccessful
RHB01	Regional Hospital Buea	Yes	2016	Post Strategic Plan	45	41-50 years	Male	1	1	Yes	Yes	Yes	New	Pulmonary	DOT full course	Four	+				Yes	Smear negative	4		cured	Cured		Successful
RHB01	Regional Hospital Buea	Yes	2016	Post Strategic Plan	27	21-30 years	Female	1	1	Yes	Yes	Yes	New	Pulmonary	Intensive phase of DOT	TWo	+++	+			No	Smear positive	2	Defaulted	Defaulted			Unsuccessful
RHB01	Regional Hospital Buea	Yes	2016	Post Strategic Plan	22	21-30 years	Female	1	1	Yes	Yes	Yes	New	Pulmonary	DOT full course	Four	+				Yes	Smear negative	4		cured	Cured		Successful
RHB01	Regional Hospital Buea	Yes	2016	Post Strategic Plan	35	31-40 years	Male	1	1	Yes	Yes	Yes	New	Pulmonary	DOT full course	Four	+++				Yes	Smear negative	4		cured	Cured		Successful
RHB01	Regional Hospital Buea	Yes	2016	Post Strategic Plan	35	31-40 years	Female	1	1	Yes	Yes	Yes	New	Pulmonary	DOT full course	Four	+				Yes	Smear negative	4		cured	Cured		Successful
RHB01	Regional Hospital Buea	Yes	2016	Post Strategic Plan	75	>60 years	Male	1	1	Yes	Yes	Yes	New	Pulmonary	Intensive phase of DOT	TWo	+				No	Smear positive	2	Defaulted	Defaulted			Unsuccessful
RHB01	Regional Hospital Buea	Yes	2016	Post Strategic Plan	36	31-40 years	Female	1	1	Yes	Yes	Yes	Transferred in	Pulmonary	No DOT	One	+++				No	Smear positive	1	Transfer out	Transferred out		transfer out	Unsuccessful
RHB01	Regional Hospital Buea	Yes	2016	Post Strategic Plan	50	41-50 years	Female	1	1	Yes	Yes	Yes	New	Pulmonary	DOT full course	Four	+				Yes	Smear negative	4		cured	Cured		Successful
RHB01	Regional Hospital Buea	Yes	2016	Post Strategic Plan	34	31-40 years	Female	1	1	Yes	Yes	Yes	New	Pulmonary	DOT full course	Four	+				Yes	Smear negative	4		cured	Cured		Successful
RHB01	Regional Hospital Buea	Yes	2016	Post Strategic Plan	37	31-40 years	Male	1	1	Yes	Yes	Yes	New	Pulmonary	Intensive phase of DOT	One	++				No	Smear positive	1	Died	Died		died	Unsuccessful
RHB01	Regional Hospital Buea	Yes	2016	Post Strategic Plan	33	31-40 years	Female	1	1	Yes	Yes	Yes	New	Pulmonary	DOT full course	Four	+				Yes	Smear negative	4		cured	Cured		Successful
RHB01	Regional Hospital Buea	Yes	2016	Post Strategic Plan	36	31-40 years	Male	1	1	Yes	Yes	Yes	New	Pulmonary	DOT full course	Four	+				Yes	Smear negative	4		cured	Cured		Successful
RHB01	Regional Hospital Buea	Yes	2016	Post Strategic Plan	41	41-50 years	Male	1	1	Yes	Yes	Yes	New	Pulmonary	Intensive phase of DOT	One	++				No	Smear positive	1	Died	Died		died	Unsuccessful
RHB01	Regional Hospital Buea	Yes	2016	Post Strategic Plan	26	21-30 years	Male	1	1	Yes	Yes	Yes	New	Pulmonary	Intensive phase of DOT	TWo	++				No	Smear positive	1	Defaulted	Defaulted		defaulter	Unsuccessful
RHB01	Regional Hospital Buea	Yes	2016	Post Strategic Plan	45	41-50 years	Male	1	1	Yes	Yes	Yes	New	Pulmonary	DOT full course	Four	+++				Yes	Smear negative	4		cured	Cured		Successful
RHB01	Regional Hospital Buea	Yes	2016	Post Strategic Plan	42	41-50 years	Female	1	1	Yes	Yes	Yes	New	Pulmonary	DOT full course	Four	+++				Yes	Smear negative	4		cured	Cured		Successful
RHB01	Regional Hospital Buea	Yes	2016	Post Strategic Plan	61	>60 years	Male	1	1	Yes	Yes	Yes	New	Pulmonary	No DOT	One	+++				No	Smear positive	1	Transfer out	Transferred out		transferred out	Unsuccessful
RHB01	Regional Hospital Buea	Yes	2016	Post Strategic Plan	31	31-40 years	Female	1	1	Yes	No	Yes	New	Pulmonary	No DOT	One	+				No	Smear positive	1	Died	Died		died	Unsuccessful
RHB01	Regional Hospital Buea	Yes	2016	Post Strategic Plan	37	31-40 years	Female	1	1	Yes	Yes	Yes	New	Pulmonary	DOT full course	Four	++				Yes	Smear negative	4		cured	Cured		Successful
RHB01	Regional Hospital Buea	Yes	2016	Post Strategic Plan	28	21-30 years	Female	1	1	Yes	Yes	Yes	Transferred in	Pulmonary	DOT full course	Four	++				Yes	Smear negative	4		cured	Cured		Successful
RHB01	Regional Hospital Buea	Yes	2016	Post Strategic Plan	32	31-40 years	Female	1	1	Yes	Yes	Yes	New	Pulmonary	DOT full course	Four	++				Yes	Smear negative	4		cured	Cured		Successful
RHB01	Regional Hospital Buea	Yes	2016	Post Strategic Plan	28	21-30 years	Female	1	1	Yes	Yes	Yes	New	Pulmonary	No DOT	One	+				No	Smear positive	1	Defaulted	Defaulted			Unsuccessful
RHB01	Regional Hospital Buea	Yes	2016	Post Strategic Plan	22	21-30 years	Female	1	1	Yes	Yes	Yes	New	Pulmonary	DOT full course	Four	+++				Yes	Smear negative	4		cured	Cured		Successful
RHB01	Regional Hospital Buea	Yes	2016	Post Strategic Plan	22	21-30 years	Female	1	1	Yes	Yes	Yes	New	Pulmonary	No DOT	One	++				No	Smear positive	1	Transfer out	Transferred out		transfer out	Unsuccessful
RHB01	Regional Hospital Buea	Yes	2016	Post Strategic Plan	27	21-30 years	Female	1	1	Yes	Yes	Yes	Relapse	Pulmonary	Intensive phase of DOT	TWo	+++				No	Smear positive	2	Defaulted	Defaulted		defaulter	Unsuccessful
RHB01	Regional Hospital Buea	Yes	2016	Post Strategic Plan	40	31-40 years	Male	1	1	Yes	Yes	Yes	Relapse	Pulmonary	DOT full course	Four	++	+			Yes	Smear negative	4		cured	Cured		Successful
RHB01	Regional Hospital Buea	Yes	2016	Post Strategic Plan	40	31-40 years	Male	1	1	Yes	No	No	Treatment failure	Pulmonary	DOT full course	Four	+	+			Yes	Smear negative	4		cured	Cured		Successful
RHB01	Regional Hospital Buea	Yes	2016	Post Strategic Plan	43	41-50 years	Male	1	1	Yes	Yes	Yes	New	Pulmonary	DOT full course	Four	+++				Yes	Smear negative	4		cured	Cured		Successful
RHB01	Regional Hospital Buea	Yes	2016	Post Strategic Plan	28	21-30 years	Female	1	1	Yes	Yes	Yes	New	Pulmonary	DOT full course	Four	+				Yes	Smear negative	4		cured	Cured		Successful
RHB01	Regional Hospital Buea	Yes	2016	Post Strategic Plan	41	41-50 years	Female	1	1	Yes	Yes	Yes	New	Pulmonary	DOT full course	Four	+				Yes	Smear negative	4		cured	Cured		Successful
RHB01	Regional Hospital Buea	Yes	2016	Post Strategic Plan	36	31-40 years	Female	1	1	Yes	Yes	Yes	New	Pulmonary	DOT full course	Four	+++				Yes	Smear negative	4		cured	Cured		Successful
RHB01	Regional Hospital Buea	Yes	2016	Post Strategic Plan	48	41-50 years	Male	1	1	Yes	Yes	Yes	New	Pulmonary	Intensive phase of DOT	TWo	++				Yes	Smear negative	2	Defaulted	Defaulted			Unsuccessful
RHB01	Regional Hospital Buea	Yes	2016	Post Strategic Plan	23	21-30 years	Male	1	1	Yes	Yes	Yes	New	Pulmonary	DOT full course	Four	+				Yes	Smear negative	4		cured	Cured		Successful
RHB01	Regional Hospital Buea	Yes	2016	Post Strategic Plan	23	21-30 years	Male	1	1	Yes	Yes	Yes	New	Pulmonary	DOT full course	Four	+				Yes	Smear negative	4		cured	Cured		Successful
RHB01	Regional Hospital Buea	Yes	2016	Post Strategic Plan	44	41-50 years	Male	1	1	Yes	Yes	Yes	New	Pulmonary	No DOT	One	++				No	Smear positive	1	Defaulted	Defaulted		defaulter	Unsuccessful
RHB01	Regional Hospital Buea	Yes	2016	Post Strategic Plan	45	41-50 years	Male	1	1	Yes	Yes	Yes	New	Pulmonary	DOT full course	Four	+				Yes	Smear negative	4		cured	Cured		Successful
RHB01	Regional Hospital Buea	Yes	2016	Post Strategic Plan	33	31-40 years	Male	1	1	Yes	Yes	Yes	New	Pulmonary	DOT full course	Four	++				Yes	Smear negative	4		cured	Cured		Successful
RHB01	Regional Hospital Buea	Yes	2016	Post Strategic Plan	35	31-40 years	Male	1	1	Yes	Yes	Yes	New	Pulmonary	DOT full course	Four	++				Yes	Smear negative	4		cured	Cured		Successful
RHB01	Regional Hospital Buea	Yes	2017	Post Strategic Plan	42	41-50 years	Female	1	1	Yes	Yes	Yes	New	Pulmonary	Intensive phase of DOT	One	+++				Yes	Smear negative	1	Transfer out	Transferred out		transfer out	Unsuccessful
RHB01	Regional Hospital Buea	Yes	2017	Post Strategic Plan	43	41-50 years	Male	1	1	Yes	Yes	Yes	New	Pulmonary	DOT full course	Four	+				Yes	Smear negative	4		cured	Cured		Successful
RHB01	Regional Hospital Buea	Yes	2017	Post Strategic Plan	30	21-30 years	Female	1	1	Yes	Yes	Yes	New	Pulmonary	DOT full course	Four	+				Yes	Smear negative	4		cured	Cured		Successful
RHB01	Regional Hospital Buea	Yes	2017	Post Strategic Plan	26	21-30 years	Female	1	1	Yes	Yes	Yes	New	Pulmonary	DOT full course	Four	+				Yes	Smear negative	4		cured	Cured		Successful
RHB01	Regional Hospital Buea	Yes	2017	Post Strategic Plan	35	31-40 years	Female	1	1	Yes	Yes	Yes	New	Pulmonary	DOT full course	Four	++				Yes	Smear negative	4		cured	Cured		Successful
RHB01	Regional Hospital Buea	Yes	2017	Post Strategic Plan	29	21-30 years	Male	1	1	Yes	Yes	Yes	New	Pulmonary	DOT full course	Four	+++	+			Yes	Smear negative	4		cured	Cured		Successful
RHB01	Regional Hospital Buea	Yes	2017	Post Strategic Plan	36	31-40 years	Female	1	1	Yes	Yes	Yes	New	Pulmonary	DOT full course	Four	+				Yes	Smear negative	4		cured	Cured		Successful
RHB01	Regional Hospital Buea	Yes	2017	Post Strategic Plan	39	31-40 years	Female	1	1	Yes	Yes	Yes	New	Pulmonary	DOT full course	Four	+++				Yes	Smear negative	4		cured	Cured		Successful
RHB01	Regional Hospital Buea	Yes	2017	Post Strategic Plan	26	21-30 years	Female	1	1	Yes	Yes	Yes	New	Pulmonary	DOT full course	Four	+++				Yes	Smear negative	4		cured	Cured		Successful
RHB01	Regional Hospital Buea	Yes	2017	Post Strategic Plan	35	31-40 years	Male	1	1	Yes	Yes	Yes	New	Pulmonary	DOT full course	Four	+++				Yes	Smear negative	4		cured	Cured		Successful
RHB01	Regional Hospital Buea	Yes	2017	Post Strategic Plan	28	21-30 years	Female	1	1	Yes	Yes	Yes	New	Pulmonary	DOT full course	Four	+++				Yes	Smear negative	4		cured	Cured		Successful
RHB01	Regional Hospital Buea	Yes	2017	Post Strategic Plan	49	41-50 years	Male	1	1	Yes	Yes	Yes	New	Pulmonary	DOT full course	Four	+				Yes	Smear negative	4		cured	Cured		Successful
RHB01	Regional Hospital Buea	Yes	2017	Post Strategic Plan	47	41-50 years	Female	1	1	Yes	Yes	Yes	New	Pulmonary	DOT full course	Four	+				Yes	Smear negative	4		cured	Cured		Successful
RHB01	Regional Hospital Buea	Yes	2017	Post Strategic Plan	31	31-40 years	Female	1	1	Yes	Yes	Yes	New	Pulmonary	DOT full course	Four	+				Yes	Smear negative	4		cured	Cured		Successful
MDH04	Muyuka District Hospital	Yes	2010	Within Strategic Plan	39	31-40 years	Male	1	yes	Yes	Yes	Yes	New	Pulmonary	DOT full course	Four	+				Yes	Smear negative	4	Cured	cured	Cured	cured	Successful
MDH04	Muyuka District Hospital	Yes	2010	Within Strategic Plan	41	41-50 years	Male	1	yes	Yes	Yes	Yes	Transferred in	Pulmonary	Intensive phase of DOT	TWo	+				No	Smear negative	2	Transfer out	Transferred out		transferred out	Unsuccessful
MDH04	Muyuka District Hospital	Yes	2010	Within Strategic Plan	36	31-40 years	Female	1	yes	Yes	Yes	Yes	New	Pulmonary	DOT full course	Four	+++	+			Yes	Smear negative	4	Cured	cured	Cured	cured	Successful
MDH04	Muyuka District Hospital	Yes	2010	Within Strategic Plan	19	<21 years	Male	1	yes	Yes	No	Yes	New	Pulmonary	DOT full course	Four	+++				Yes	Smear negative	4	Cured	cured	Cured	cured	Successful
MDH04	Muyuka District Hospital	Yes	2010	Within Strategic Plan	58	51-60 years	Female	1	yes	Yes	Yes	Yes	New	Pulmonary	DOT full course	Four	++				Yes	Smear negative	4	Cured	cured	Cured	cured	Successful
MDH04	Muyuka District Hospital	Yes	2010	Within Strategic Plan	62	>60 years	Female	1	yes	Yes	No	Yes	New	Pulmonary	DOT full course	Four	+++				Yes	Smear negative	4	Cured	cured	Cured	cured	Successful
MDH04	Muyuka District Hospital	Yes	2010	Within Strategic Plan	39	31-40 years	Male	1	yes	Yes	Yes	Yes	New	Pulmonary	DOT full course	Four	+				Yes	Smear negative	4	Cured	cured	Cured	cured	Successful
MDH04	Muyuka District Hospital	Yes	2010	Within Strategic Plan	25	21-30 years	Male	1	yes	Yes	Yes	Yes	New	Pulmonary	DOT full course	Four	+++				Yes	Smear negative	4	Cured	cured	Cured	cured	Successful
MDH04	Muyuka District Hospital	Yes	2010	Within Strategic Plan	42	41-50 years	Female	1	yes	Yes	Yes	Yes	New	Pulmonary	DOT full course	Four	+				Yes	Smear negative	4	Cured	cured	Cured	cured	Successful
MDH04	Muyuka District Hospital	Yes	2010	Within Strategic Plan	29	21-30 years	Male	1	yes	Yes	No	No	New	Pulmonary	No DOT	One	++				No	Smear positive	1	Defaulted	Defaulted		lost to follow up	Unsuccessful
MDH04	Muyuka District Hospital	Yes	2010	Within Strategic Plan	28	21-30 years	Female	1	yes	Yes	Yes	Yes	New	Pulmonary	DOT full course	Four	++				Yes	Smear negative	4	Cured	cured	Cured	cured	Successful
MDH04	Muyuka District Hospital	Yes	2010	Within Strategic Plan	32	31-40 years	Female	1	yes	Yes	No	Yes	Transferred in	Pulmonary	DOT full course	Four	+++				Yes	Smear negative	4	Cured	cured	Cured	cured	Successful
MDH04	Muyuka District Hospital	Yes	2010	Within Strategic Plan	29	21-30 years	Female	1	yes	Yes	Yes	Yes	New	Pulmonary	DOT full course	Four	++				Yes	Smear negative	4	Cured	cured	Cured	cured	Successful
MDH04	Muyuka District Hospital	Yes	2011	Within Strategic Plan	25	21-30 years	Male	1	yes	Yes	No	Yes	Transferred in	Pulmonary	Continuation phase of DOT	Three	+++				No	Smear negative	3	Treatment completed	Treatment completed	Treatment completed	treatment completed	Successful
MDH04	Muyuka District Hospital	Yes	2011	Within Strategic Plan	36	31-40 years	Female	1	yes	Yes	No	Yes	New	Pulmonary	DOT full course	Four	++				Yes	Smear negative	4	Cured	cured	Cured	cured	Successful
MDH04	Muyuka District Hospital	Yes	2011	Within Strategic Plan	28	21-30 years	Male	1	yes	Yes	No	Yes	New	Pulmonary	Intensive phase of DOT	One	++				No	Smear positive	1	Died	Died		died	Unsuccessful
MDH04	Muyuka District Hospital	Yes	2011	Within Strategic Plan	31	31-40 years	Female	1	yes	Yes	Yes	Yes	Transferred in	Pulmonary	Intensive phase of DOT	TWo	++				No	Smear negative	2	Defaulted	Defaulted		lost to follow up	Unsuccessful
MDH04	Muyuka District Hospital	Yes	2011	Within Strategic Plan	17	<21 years	Female	1	yes	Yes	No	No	New	Pulmonary	Continuation phase of DOT	Three	++				Yes	Smear negative	3	Treatment completed	Treatment completed	Treatment completed	treatment completed	Successful
MDH04	Muyuka District Hospital	Yes	2011	Within Strategic Plan	17	<21 years	Female	1	yes	Yes	No	Yes	New	Pulmonary	Continuation phase of DOT	Three	++				Yes	Smear negative	3	Treatment completed	Treatment completed	Treatment completed	treatment completed	Successful
MDH04	Muyuka District Hospital	Yes	2011	Within Strategic Plan	34	31-40 years	Female	1	yes	Yes	No	No	New	Pulmonary	Continuation phase of DOT	Three	++				Yes	Smear negative	3	Treatment completed	Treatment completed	Treatment completed	treatment completed	Successful
MDH04	Muyuka District Hospital	Yes	2011	Within Strategic Plan	40	31-40 years	Female	1	yes	Yes	No	Yes	Retreatment	Pulmonary	DOT full course	Four	+				Yes	Smear negative	4	Cured	cured	Cured	cured	Successful
MDH04	Muyuka District Hospital	Yes	2011	Within Strategic Plan	27	21-30 years	Female	1	yes	Yes	No	Yes	New	Pulmonary	Continuation phase of DOT	Three	++				Yes	Smear negative	3	Treatment completed	Treatment completed	Treatment completed	treatment completed	Successful
MDH04	Muyuka District Hospital	Yes	2011	Within Strategic Plan	28	21-30 years	Female	1	yes	Yes	No	No	New	Pulmonary	Intensive phase of DOT	One	+				No	Smear positive	1	Transfer out	Transferred out		transferred out	Unsuccessful
MDH04	Muyuka District Hospital	Yes	2011	Within Strategic Plan	48	41-50 years	Female	1	yes	Yes	No	Yes	New	Pulmonary	Intensive phase of DOT	TWo	++				No	Smear positive	2	Defaulted	Defaulted		lost to follow up	Unsuccessful
MDH04	Muyuka District Hospital	Yes	2011	Within Strategic Plan	60	51-60 years	Female	1	yes	Yes	No	No	New	Pulmonary	Intensive phase of DOT	One	+++				No	Smear positive	1	Defaulted	Defaulted		lost to follow up	Unsuccessful
MDH04	Muyuka District Hospital	Yes	2011	Within Strategic Plan	42	41-50 years	Male	1	yes	Yes	Yes	Yes	Relapse	Pulmonary	DOT full course	Four	+++				Yes	Smear negative	4	Cured	cured	Cured	cured	Successful
MDH04	Muyuka District Hospital	Yes	2011	Within Strategic Plan	29	21-30 years	Female	1	yes	Yes	No	Yes	Transferred in	Pulmonary	DOT full course	Four	+++				Yes	Smear negative	4	Cured	cured	Cured	cured	Successful
MDH04	Muyuka District Hospital	Yes	2011	Within Strategic Plan	41	41-50 years	Female	1	yes	Yes	Yes	Yes	Transferred in	Pulmonary	DOT full course	Four	+++				Yes	Smear negative	4	Cured	cured	Cured	cured	Successful
MDH04	Muyuka District Hospital	Yes	2011	Within Strategic Plan	37	31-40 years	Female	1	yes	Yes	No	Yes	New	Pulmonary	Continuation phase of DOT	Three	++				No	Smear negative	3	Failure	Failure		failure	Unsuccessful
MDH04	Muyuka District Hospital	Yes	2012	Within Strategic Plan	22	21-30 years	Female	1	yes	Yes	No	Yes	New	Pulmonary	DOT full course	Four	++				Yes	Smear negative	4	Cured	cured	Cured	cured	Successful
MDH04	Muyuka District Hospital	Yes	2012	Within Strategic Plan	60	51-60 years	Male	1	yes	Yes	No	Yes	New	Pulmonary	DOT full course	Four	+				Yes	Smear negative	4	Cured	cured	Cured	cured	Successful
MDH04	Muyuka District Hospital	Yes	2012	Within Strategic Plan	46	41-50 years	Male	1	yes	Yes	No	Yes	New	Pulmonary	Intensive phase of DOT	One	+++				No	Smear positive	1	Defaulted	Defaulted		lost to follow up	Unsuccessful
MDH04	Muyuka District Hospital	Yes	2012	Within Strategic Plan	45	41-50 years	Female	1	yes	Yes	Yes	Yes	New	Pulmonary	DOT full course	Four	+				Yes	Smear negative	4	Cured	cured	Cured	cured	Successful
MDH04	Muyuka District Hospital	Yes	2012	Within Strategic Plan	24	21-30 years	Male	1	yes	Yes	Yes	Yes	New	Pulmonary	DOT full course	Four	++				Yes	Smear negative	4	Cured	cured	Cured	cured	Successful
MDH04	Muyuka District Hospital	Yes	2012	Within Strategic Plan	38	31-40 years	Male	1	yes	Yes	No	No	New	Pulmonary	Intensive phase of DOT	One	+++				No	Smear positive	1	Defaulted	Defaulted		lost to follow up	Unsuccessful
MDH04	Muyuka District Hospital	Yes	2012	Within Strategic Plan	24	21-30 years	Male	1	yes	Yes	Yes	Yes	New	Pulmonary	Intensive phase of DOT	TWo	+++				No	Smear positive	2	Transfer out	Transferred out		transferred out	Unsuccessful
MDH04	Muyuka District Hospital	Yes	2012	Within Strategic Plan	37	31-40 years	Male	1	yes	Yes	Yes	Yes	New	Pulmonary	DOT full course	Four	+++				Yes	Smear negative	4	Cured	cured	Cured	cured	Successful
MDH04	Muyuka District Hospital	Yes	2012	Within Strategic Plan	55	51-60 years	Male	1	yes	Yes	No	Yes	New	Pulmonary	Intensive phase of DOT	One	+				No	Smear positive	1	Transfer out	Transferred out		transferred out	Unsuccessful
MDH04	Muyuka District Hospital	Yes	2012	Within Strategic Plan	60	51-60 years	Female	1	yes	Yes	Yes	Yes	Relapse	Pulmonary	DOT full course	Four	+				Yes	Smear negative	4	Cured	cured	Cured	cured	Successful
MDH04	Muyuka District Hospital	Yes	2012	Within Strategic Plan	33	31-40 years	Male	1	yes	Yes	Yes	Yes	New	Pulmonary	DOT full course	Four	+	+			Yes	Smear negative	4	Cured	cured	Cured	cured	Successful
MDH04	Muyuka District Hospital	Yes	2012	Within Strategic Plan	40	31-40 years	Female	1	yes	Yes	No	Yes	New	Pulmonary	DOT full course	Four	++				Yes	Smear negative	4	Cured	cured	Cured	cured	Successful
MDH04	Muyuka District Hospital	Yes	2012	Within Strategic Plan	34	31-40 years	Female	1	yes	Yes	Yes	Yes	Transferred in	Pulmonary	DOT full course	Four	+				Yes	Smear negative	4	Cured	cured	Cured	cured	Successful
MDH04	Muyuka District Hospital	Yes	2012	Within Strategic Plan	57	51-60 years	Male	1	yes	Yes	No	Yes	New	Pulmonary	DOT full course	Four	++				Yes	Smear negative	4	Cured	cured	Cured	cured	Successful
MDH04	Muyuka District Hospital	Yes	2012	Within Strategic Plan	30	21-30 years	Female	1	yes	Yes	Yes	Yes	New	Pulmonary	Intensive phase of DOT	TWo	++				No	Smear negative	2	Transfer out	Transferred out		transferred out	Unsuccessful
MDH04	Muyuka District Hospital	Yes	2012	Within Strategic Plan	46	41-50 years	Female	1	yes	Yes	Yes	Yes	New	Pulmonary	DOT full course	Four	+				Yes	Smear negative	4	Cured	cured	Cured	cured	Successful
MDH04	Muyuka District Hospital	Yes	2012	Within Strategic Plan	35	31-40 years	Male	1	yes	Yes	No	Yes	Retreatment	Pulmonary	DOT full course	Four	++				Yes	Smear negative	4	Cured	cured	Cured	cured	Successful
MDH04	Muyuka District Hospital	Yes	2012	Within Strategic Plan	25	21-30 years	Female	1	yes	Yes	Yes	Yes	New	Pulmonary	DOT full course	Four	+++				Yes	Smear negative	4	Cured	cured	Cured	cured	Successful
MDH04	Muyuka District Hospital	Yes	2012	Within Strategic Plan	37	31-40 years	Male	1	yes	Yes	Yes	Yes	New	Pulmonary	Intensive phase of DOT	One	+++				No	Smear positive	1	Transfer out	Transferred out		transferred out	Unsuccessful
MDH04	Muyuka District Hospital	Yes	2012	Within Strategic Plan	48	41-50 years	Male	1	yes	Yes	No	Yes	New	Pulmonary	Intensive phase of DOT	One	++				No	Smear positive	1	Died	Died		died	Unsuccessful
MDH04	Muyuka District Hospital	Yes	2012	Within Strategic Plan	64	>60 years	Male	1	yes	Yes	No	Yes	Transferred in	Pulmonary	Intensive phase of DOT	One	++				No	Smear positive	1	Defaulted	Defaulted		lost to follow up	Unsuccessful
MDH04	Muyuka District Hospital	Yes	2012	Within Strategic Plan	37	31-40 years	Male	1	yes	Yes	No	Yes	New	Pulmonary	Intensive phase of DOT	One	+				No	Smear positive	1	Defaulted	Defaulted		lost to follow up	Unsuccessful
MDH04	Muyuka District Hospital	Yes	2017	Post Strategic Plan	60	51-60 years	Female	1	HIV	Yes	Yes	Yes	New	Pulmonary	DOT full course	Four	+				Yes	Smear negative	4		cured	Cured		Successful
MDH04	Muyuka District Hospital	Yes	2017	Post Strategic Plan	24	21-30 years	Female	1	HIV	Yes	Yes	Yes	New	Pulmonary	DOT full course	Four	++				Yes	Smear negative	4		cured	Cured		Successful
MDH04	Muyuka District Hospital	Yes	2017	Post Strategic Plan	27	21-30 years	Male	1	HIV	Yes	Yes	Yes	Transferred in	Pulmonary	DOT full course	Four	+				Yes	Smear negative	4		cured	Cured		Successful
MDH04	Muyuka District Hospital	Yes	2017	Post Strategic Plan	43	41-50 years	Male	1	HIV	Yes	Yes	Yes	New	Pulmonary	Intensive phase of DOT	TWo	+				No	Smear negative	2	Defaulted	Defaulted			Unsuccessful
MDH04	Muyuka District Hospital	Yes	2017	Post Strategic Plan	32	31-40 years	Female	1	HIV	Yes	Yes	Yes	Treatment failure	Pulmonary	DOT full course	Four	+++				Yes	Smear negative	4		cured	Cured		Successful
MDH04	Muyuka District Hospital	Yes	2017	Post Strategic Plan	37	31-40 years	Male	1	HIV	Yes	No	No	Relapse	Pulmonary	Continuation phase of DOT	Three	++				Yes	Smear negative	3	Treatment completed	Treatment completed	Treatment completed		Successful
MDH04	Muyuka District Hospital	Yes	2017	Post Strategic Plan	32	31-40 years	Female	1	HIV	Yes	Yes	Yes	New	Pulmonary	Intensive phase of DOT	TWo	+				No	Smear negative	2	Defaulted	Defaulted			Unsuccessful
MDH04	Muyuka District Hospital	Yes	2017	Post Strategic Plan	43	41-50 years	Male	1	HIV	Yes	Yes	Yes	New	Pulmonary	Intensive phase of DOT	TWo	+				No	Smear negative	2	Defaulted	Defaulted			Unsuccessful
MDH04	Muyuka District Hospital	Yes	2016	Post Strategic Plan	54	51-60 years	Female	1	HIV	Yes	Yes	Yes	New	Pulmonary	DOT full course	Four	++				Yes	Smear negative	4		cured	Cured		Successful
MDH04	Muyuka District Hospital	Yes	2016	Post Strategic Plan	36	31-40 years	Male	1	HIV	Yes	Yes	Yes	New	Pulmonary	Intensive phase of DOT	One	++				No	Smear positive	1	Defaulted	Defaulted			Unsuccessful
MDH04	Muyuka District Hospital	Yes	2016	Post Strategic Plan	33	31-40 years	Male	1	HIV	Yes	Yes	Yes	New	Pulmonary	Continuation phase of DOT	TWo	++++				No	Smear negative	2	Defaulted	Defaulted			Unsuccessful
MDH04	Muyuka District Hospital	Yes	2016	Post Strategic Plan	59	51-60 years	Female	1	HIV	Yes	Yes	Yes	Relapse	Pulmonary	DOT full course	Four	+++				Yes	Smear negative	4		cured	Cured		Successful
MDH04	Muyuka District Hospital	Yes	2016	Post Strategic Plan	35	31-40 years	Female	1	HIV	Yes	Yes	Yes	New	Pulmonary	DOT full course	Four	++				Yes	Smear negative	4		cured	Cured		Successful
MDH04	Muyuka District Hospital	Yes	2016	Post Strategic Plan	32	31-40 years	Female	1	HIV	Yes	Yes	Yes	New	Pulmonary	DOT full course	Four	++++	+			Yes	Smear negative	4		cured	Cured		Successful
MDH04	Muyuka District Hospital	Yes	2016	Post Strategic Plan	39	31-40 years	Female	1	HIV	Yes	Yes	Yes	Transferred in	Pulmonary	DOT full course	Four	++				Yes	Smear negative	4		cured	Cured		Successful
MDH04	Muyuka District Hospital	Yes	2016	Post Strategic Plan	70	>60 years	Female	1	HIV	Yes	Yes	Yes	New	Pulmonary	DOT full course	Four	++				Yes	Smear negative	4		cured	Cured		Successful
MDH04	Muyuka District Hospital	Yes	2016	Post Strategic Plan	35	31-40 years	Female	1	HIV	Yes	Yes	Yes	Relapse	Pulmonary	DOT full course	Four	++				Yes	Smear negative	4		cured	Cured		Successful
MDH04	Muyuka District Hospital	Yes	2016	Post Strategic Plan	47	41-50 years	Female	1	HIV	Yes	Yes	Yes	New	Pulmonary	DOT full course	Four	+++				Yes	Smear negative	4		cured	Cured		Successful
MDH04	Muyuka District Hospital	Yes	2016	Post Strategic Plan	42	41-50 years	Female	1	HIV	Yes	Yes	Yes	Relapse	Pulmonary	DOT full course	Four	+++				Yes	Smear negative	4		cured	Cured		Successful
MDH04	Muyuka District Hospital	Yes	2016	Post Strategic Plan	37	31-40 years	Female	1	HIV	Yes	Yes	Yes	New	Pulmonary	Intensive phase of DOT	One	+++				No	Smear positive	1	Defaulted	Defaulted			Unsuccessful
MDH04	Muyuka District Hospital	Yes	2016	Post Strategic Plan	58	51-60 years	Female	1	HIV	Yes	Yes	Yes	New	Pulmonary	DOT full course	Four	+				Yes	Smear negative	4		cured	Cured		Successful
MDH04	Muyuka District Hospital	Yes	2016	Post Strategic Plan	44	41-50 years	Female	1	HIV	Yes	Yes	Yes	New	Pulmonary	DOT full course	Four	+++				Yes	Smear negative	4		cured	Cured		Successful
MDH04	Muyuka District Hospital	Yes	2016	Post Strategic Plan	38	31-40 years	Male	1	HIV	Yes	Yes	Yes	New	Pulmonary	DOT full course	Four	++				Yes	Smear negative	4		cured	Cured		Successful
MDH04	Muyuka District Hospital	Yes	2016	Post Strategic Plan	14	<21 years	Male	1	HIV	Yes	Yes	Yes	New	Pulmonary	Intensive phase of DOT	One	++				No	Smear positive	1	Defaulted	Defaulted			Unsuccessful
MDH04	Muyuka District Hospital	Yes	2016	Post Strategic Plan	32	31-40 years	Female	1	HIV	Yes	Yes	Yes	New	Pulmonary	DOT full course	Four	+				Yes	Smear negative	4		cured	Cured		Successful
MDH04	Muyuka District Hospital	Yes	2016	Post Strategic Plan	42	41-50 years	Female	1	HIV	Yes	Yes	Yes	New	Pulmonary	Continuation phase of DOT	TWo	+				No	Smear positive	2	Defaulted	Defaulted			Unsuccessful
MDH04	Muyuka District Hospital	Yes	2016	Post Strategic Plan	44	41-50 years	Male	1	HIV	Yes	Yes	Yes	New	Pulmonary	Intensive phase of DOT	One	++				No	Smear positive	1	Defaulted	Defaulted			Unsuccessful
MDH04	Muyuka District Hospital	Yes	2016	Post Strategic Plan	33	31-40 years	Male	1	HIV	Yes	Yes	Yes	Transferred in	Pulmonary	Intensive phase of DOT	TWo	++				Yes	Smear negative	2	Defaulted	Defaulted			Unsuccessful
MDH04	Muyuka District Hospital	Yes	2015	Post Strategic Plan	32	31-40 years	Female	1	HIV	Yes	Yes	Yes	New	Pulmonary	Intensive phase of DOT	TWo	++	++			No	Smear positive	2	Defaulted	Defaulted			Unsuccessful
MDH04	Muyuka District Hospital	Yes	2015	Post Strategic Plan	37	31-40 years	Male	1	HIV	Yes	Yes	Yes	New	Pulmonary	DOT full course	Four	++				Yes	Smear negative	4		cured	Cured		Successful
MDH04	Muyuka District Hospital	Yes	2015	Post Strategic Plan	55	51-60 years	Male	1	HIV	Yes	Yes	Yes	Transferred in	Pulmonary	Intensive phase of DOT	TWo	+				Yes	Smear negative	2	Defaulted	Defaulted			Unsuccessful
MDH04	Muyuka District Hospital	Yes	2015	Post Strategic Plan	52	51-60 years	Female	1	HIV	Yes	Yes	Yes	New	Pulmonary	DOT full course	Four	+++				Yes	Smear negative	4		cured	Cured		Successful
MDH04	Muyuka District Hospital	Yes	2015	Post Strategic Plan	36	31-40 years	Female	1	HIV	Yes	Yes	Yes	New	Pulmonary	DOT full course	Four	+++				Yes	Smear negative	4		cured	Cured		Successful
MDH04	Muyuka District Hospital	Yes	2015	Post Strategic Plan	35	31-40 years	Female	1	HIV	Yes	Yes	Yes	New	Pulmonary	DOT full course	Four	++				Yes	Smear negative	4		cured	Cured		Successful
MDH04	Muyuka District Hospital	Yes	2015	Post Strategic Plan	35	31-40 years	Male	1	HIV	Yes	Yes	Yes	Transferred in	Pulmonary	DOT full course	Four	+++				Yes	Smear negative	4		cured	Cured		Successful
MDH04	Muyuka District Hospital	Yes	2015	Post Strategic Plan	29	21-30 years	Male	1	HIV	Yes	Yes	Yes	New	Pulmonary	Intensive phase of DOT	TWo	+				No	Smear positive	2	Defaulted	Defaulted			Unsuccessful
MDH04	Muyuka District Hospital	Yes	2015	Post Strategic Plan	32	31-40 years	Female	1	HIV	Yes	Yes	Yes	New	Pulmonary	DOT full course	Four	++				Yes	Smear negative	4		cured	Cured		Successful
MDH04	Muyuka District Hospital	Yes	2015	Post Strategic Plan	52	51-60 years	Female	1	HIV	Yes	Yes	Yes	New	Pulmonary	DOT full course	Four	++				Yes	Smear negative	4		cured	Cured		Successful
MDH04	Muyuka District Hospital	Yes	2015	Post Strategic Plan	25	21-30 years	Female	1	HIV	Yes	Yes	Yes	New	Pulmonary	DOT full course	Four	++				Yes	Smear negative	4		cured	Cured		Successful
MDH04	Muyuka District Hospital	Yes	2015	Post Strategic Plan	32	31-40 years	Male	1	HIV	Yes	Yes	Yes	New	Pulmonary	Intensive phase of DOT	One	+				No	Smear positive	1	Defaulted	Defaulted			Unsuccessful
MDH04	Muyuka District Hospital	Yes	2015	Post Strategic Plan	49	41-50 years	Female	1	HIV	Yes	Yes	Yes	New	Pulmonary	Intensive phase of DOT	One	++				Yes	Smear negative	4		cured	Cured		Successful
MDH04	Muyuka District Hospital	Yes	2015	Post Strategic Plan	47	41-50 years	Female	1	HIV	Yes	Yes	Yes	New	Pulmonary	DOT full course	Four	++				Yes	Smear negative	4		cured	Cured		Successful
MDH04	Muyuka District Hospital	Yes	2015	Post Strategic Plan	46	41-50 years	Female	1	HIV	Yes	Yes	Yes	New	Pulmonary	DOT full course	Four	++				Yes	Smear negative	4		cured	Cured		Successful
MDH04	Muyuka District Hospital	Yes	2015	Post Strategic Plan	72	>60 years	Male	1	HIV	Yes	Yes	Yes	Relapse	Pulmonary	Intensive phase of DOT	One	+				No	Smear positive	1	Defaulted	Defaulted			Unsuccessful
MDH04	Muyuka District Hospital	Yes	2015	Post Strategic Plan	30	21-30 years	Female	1	HIV	Yes	Yes	Yes	Transferred in	Pulmonary	DOT full course	Four	+++	+			Yes	Smear negative	4		cured	Cured		Successful
MDH04	Muyuka District Hospital	Yes	2015	Post Strategic Plan	32	31-40 years	Male	1	HIV	Yes	Yes	Yes	New	Pulmonary	DOT full course	Four	+++				Yes	Smear negative	4		cured	Cured		Successful
MDH04	Muyuka District Hospital	Yes	2015	Post Strategic Plan	55	51-60 years	Male	1	HIV	Yes	Yes	Yes	Transferred in	Pulmonary	DOT full course	Four	+				Yes	Smear negative	4		cured	Cured		Successful
MDH04	Muyuka District Hospital	Yes	2015	Post Strategic Plan	28	21-30 years	Male	1	HIV	Yes	Yes	Yes	New	Pulmonary	Intensive phase of DOT	One	++				No	Smear positive	1	Defaulted	Defaulted			Unsuccessful
MDH04	Muyuka District Hospital	Yes	2015	Post Strategic Plan	46	41-50 years	Female	1	HIV	Yes	Yes	Yes	New	Pulmonary	DOT full course	Four	+++				Yes	Smear negative	4		cured	Cured		Successful
MDH04	Muyuka District Hospital	Yes	2015	Post Strategic Plan	36	31-40 years	Female	1	HIV	Yes	Yes	Yes	New	Pulmonary	DOT full course	Four	++				Yes	Smear negative	4		cured	Cured		Successful
MDH04	Muyuka District Hospital	Yes	2015	Post Strategic Plan	30	21-30 years	Male	1	HIV	Yes	Yes	Yes	New	Pulmonary	DOT full course	Four	++				Yes	Smear negative	4		cured	Cured		Successful
MDH04	Muyuka District Hospital	Yes	2015	Post Strategic Plan	36	31-40 years	Female	1	HIV	Yes	Yes	Yes	Transferred in	Pulmonary	DOT full course	Four	+++				Yes	Smear negative	4		cured	Cured		Successful
MDH04	Muyuka District Hospital	Yes	2015	Post Strategic Plan	33	31-40 years	Female	1	HIV	Yes	Yes	Yes	New	Pulmonary	DOT full course	Four	++++				Yes	Smear negative	4		cured	Cured		Successful
MDH04	Muyuka District Hospital	Yes	2015	Post Strategic Plan	38	31-40 years	Female	1	HIV	Yes	Yes	Yes	New	Pulmonary	DOT full course	Four	++				Yes	Smear negative	4		cured	Cured		Successful
MDH04	Muyuka District Hospital	Yes	2015	Post Strategic Plan	50	41-50 years	Female	1	HIV	Yes	Yes	Yes	Transferred in	Pulmonary	DOT full course	Four	++				Yes	Smear negative	4		cured	Cured		Successful
MDH04	Muyuka District Hospital	Yes	2015	Post Strategic Plan	36	31-40 years	Male	1	HIV	Yes	Yes	Yes	New	Pulmonary	DOT full course	Four	+				Yes	Smear negative	4		cured	Cured		Successful
MDH04	Muyuka District Hospital	Yes	2015	Post Strategic Plan	29	21-30 years	Female	1	HIV	Yes	Yes	Yes	New	Pulmonary	DOT full course	Four	+++				Yes	Smear negative	4		cured	Cured		Successful
MDH04	Muyuka District Hospital	Yes	2015	Post Strategic Plan	46	41-50 years	Female	1	HIV	Yes	Yes	Yes	New	Pulmonary	DOT full course	TWo	++				No	Smear positive	1	Defaulted	Defaulted			Unsuccessful
MDH04	Muyuka District Hospital	Yes	2015	Post Strategic Plan	42	41-50 years	Female	1	HIV	Yes	Yes	Yes	New	Pulmonary	Intensive phase of DOT	One	+				No	Smear negative	1	Died	Died		DIED	Unsuccessful
MDH04	Muyuka District Hospital	Yes	2014	Within Strategic Plan	38	31-40 years	Male	1	HIV	Yes	Yes	Yes	New	Pulmonary	DOT full course	Four	+++				Yes	Smear negative	4		cured	Cured		Successful
MDH04	Muyuka District Hospital	Yes	2014	Within Strategic Plan	30	21-30 years	Female	1	HIV	Yes	Yes	Yes	New	Pulmonary	DOT full course	Four	++				Yes	Smear negative	4		cured	Cured		Successful
MDH04	Muyuka District Hospital	Yes	2014	Within Strategic Plan	32	31-40 years	Female	1	HIV	Yes	Yes	Yes	New	Pulmonary	DOT full course	Four	++				Yes	Smear negative	4		cured	Cured		Successful
MDH04	Muyuka District Hospital	Yes	2014	Within Strategic Plan	28	21-30 years	Male	1	HIV	Yes	Yes	Yes	New	Pulmonary	DOT full course	Four	+				Yes	Smear negative	4	Cured	cured	Cured	CURED	Successful
MDH04	Muyuka District Hospital	Yes	2014	Within Strategic Plan	34	31-40 years	Male	1	HIV	Yes	Yes	Yes	New	Pulmonary	DOT full course	Four	++				Yes	Smear negative	4	Cured	cured	Cured	CURED	Successful
MDH04	Muyuka District Hospital	Yes	2014	Within Strategic Plan	56	51-60 years	Female	1	HIV	Yes	Yes	Yes	New	Pulmonary	DOT full course	Four	++				Yes	Smear negative	4	Cured	cured	Cured	CURED	Successful
MDH04	Muyuka District Hospital	Yes	2014	Within Strategic Plan	52	51-60 years	Male	1	HIV	Yes	Yes	Yes	Transferred in	Pulmonary	DOT full course	Four	++				Yes	Smear negative	4	Cured	cured	Cured	CURED	Successful
MDH04	Muyuka District Hospital	Yes	2014	Within Strategic Plan	37	31-40 years	Female	1	HIV	Yes	No	Yes	New	Pulmonary	DOT full course	Four	+				Yes	Smear negative	4	Cured	cured	Cured	CURED	Successful
MDH04	Muyuka District Hospital	Yes	2014	Within Strategic Plan	44	41-50 years	Male	1	HIV	Yes	No	Yes	New	Pulmonary	DOT full course	Four	++				Yes	Smear negative	4		cured	Cured		Successful
MDH04	Muyuka District Hospital	Yes	2014	Within Strategic Plan	31	31-40 years	Female	1	HIV	Yes	Yes	Yes	New	Pulmonary	DOT full course	Four	+				Yes	Smear negative	4		cured	Cured		Successful
MDH04	Muyuka District Hospital	Yes	2014	Within Strategic Plan	28	21-30 years	Female	1	HIV	Yes	Yes	Yes	New	Pulmonary	Intensive phase of DOT	One	++				No	Smear positive	1	Defaulted	Defaulted		LOST TO FOLLOW UP	Unsuccessful
MDH04	Muyuka District Hospital	Yes	2014	Within Strategic Plan	29	21-30 years	Female	1	HIV	Yes	Yes	Yes	New	Pulmonary	DOT full course	Four	+				Yes	Smear negative	4		cured	Cured		Successful
MDH04	Muyuka District Hospital	Yes	2014	Within Strategic Plan	37	31-40 years	Female	1	HIV	Yes	No	Yes	New	Pulmonary	DOT full course	Four	++				Yes	Smear negative	4		cured	Cured		Successful
MDH04	Muyuka District Hospital	Yes	2014	Within Strategic Plan	27	21-30 years	Female	1	HIV	Yes	No	No	Treatment failure	Pulmonary	DOT full course	Four	++				Yes	Smear negative	4		cured	Cured		Successful
MDH04	Muyuka District Hospital	Yes	2014	Within Strategic Plan	31	31-40 years	Female	1	HIV	Yes	No	No	New	Pulmonary	Intensive phase of DOT	One	+++				Yes	Smear negative	1	Defaulted	Defaulted			Unsuccessful
MDH04	Muyuka District Hospital	Yes	2014	Within Strategic Plan	64	>60 years	Male	1	HIV	Yes	Yes	Yes	New	Pulmonary	DOT full course	Four	+				Yes	Smear negative	4		cured	Cured		Successful
MDH04	Muyuka District Hospital	Yes	2014	Within Strategic Plan	34	31-40 years	Female	1	HIV	Yes	No	No	New	Pulmonary	Intensive phase of DOT	TWo	+++				No	Smear negative	2	Defaulted	Defaulted			Unsuccessful
MDH04	Muyuka District Hospital	Yes	2014	Within Strategic Plan	78	>60 years	Male	1	HIV	Yes	No	No	New	Pulmonary	Intensive phase of DOT	One	++				No	Smear positive	1	Defaulted	Defaulted			Unsuccessful
MDH04	Muyuka District Hospital	Yes	2014	Within Strategic Plan	22	21-30 years	Female	1	HIV	Yes	No	Yes	New	Pulmonary	Intensive phase of DOT	TWo	+++				No	Smear negative	2	Defaulted	Defaulted			Unsuccessful
MDH04	Muyuka District Hospital	Yes	2014	Within Strategic Plan	28	21-30 years	Male	1	HIV	Yes	Yes	Yes	New	Pulmonary	Intensive phase of DOT	One	+				No	Smear positive	1	Defaulted	Defaulted			Unsuccessful
MDH04	Muyuka District Hospital	Yes	2014	Within Strategic Plan	37	31-40 years	Female	1	HIV	Yes	Yes	Yes	New	Pulmonary	DOT full course	Four	++				Yes	Smear negative	4		cured	Cured		Successful
MDH04	Muyuka District Hospital	Yes	2014	Within Strategic Plan	45	41-50 years	Male	1	HIV	Yes	No	Yes	New	Pulmonary	Intensive phase of DOT	TWo	+				No	Smear negative	2	Defaulted	Defaulted			Unsuccessful
MDH04	Muyuka District Hospital	Yes	2014	Within Strategic Plan	29	21-30 years	Female	1	HIV	Yes	Yes	Yes	New	Pulmonary	DOT full course	Four	+++				Yes	Smear negative	4		cured	Cured		Successful
MDH04	Muyuka District Hospital	Yes	2014	Within Strategic Plan	23	21-30 years	Female	1	HIV	Yes	No	Yes	New	Pulmonary	DOT full course	Four	+				Yes	Smear negative	4		cured	Cured		Successful
MDH04	Muyuka District Hospital	Yes	2013	Within Strategic Plan	65	>60 years	Female	1	HIV	Yes	Yes	Yes	New	Pulmonary	DOT full course	Four	+++				Yes	Smear negative	4		cured	Cured		Successful
MDH04	Muyuka District Hospital	Yes	2013	Within Strategic Plan	35	31-40 years	Male	1	HIV	Yes	Yes	Yes	New	Pulmonary	Intensive phase of DOT	One	++				No	Smear positive	1	Defaulted	Defaulted		LOST TO FOLLOW UP	Unsuccessful
MDH04	Muyuka District Hospital	Yes	2013	Within Strategic Plan	72	>60 years	Male	1	HIV	Yes	No	Yes	New	Pulmonary	Continuation phase of DOT	Three	+				No	Smear negative	3	Treatment completed	Treatment completed	Treatment completed		Successful
MDH04	Muyuka District Hospital	Yes	2013	Within Strategic Plan	45	41-50 years	Male	1	HIV	Yes	No	Yes	New	Pulmonary	DOT full course	Four	+++				Yes	Smear negative	4		cured	Cured		Successful
MDH04	Muyuka District Hospital	Yes	2013	Within Strategic Plan	49	41-50 years	Male	1	HIV	Yes	No	Yes	New	Pulmonary	Intensive phase of DOT	One	+++				No	Smear positive	1	Defaulted	Defaulted			Unsuccessful
MDH04	Muyuka District Hospital	Yes	2013	Within Strategic Plan	29	21-30 years	Female	1	HIV	Yes	No	Yes	New	Pulmonary	DOT full course	Four	+++				Yes	Smear negative	4		cured	Cured		Successful
MDH04	Muyuka District Hospital	Yes	2013	Within Strategic Plan	29	21-30 years	Female	1	HIV	Yes	No	Yes	New	Pulmonary	DOT full course	Four	+++				Yes	Smear negative	4		cured	Cured		Successful
MDH04	Muyuka District Hospital	Yes	2013	Within Strategic Plan	35	31-40 years	Male	1	HIV	Yes	No	Yes	New	Pulmonary	DOT full course	Four	+				Yes	Smear negative	4		cured	Cured		Successful
MDH04	Muyuka District Hospital	Yes	2013	Within Strategic Plan	22	21-30 years	Female	1	HIV	Yes	No	Yes	New	Pulmonary	DOT full course	Four	++				Yes	Smear negative	4		cured	Cured		Successful
MDH04	Muyuka District Hospital	Yes	2013	Within Strategic Plan	32	31-40 years	Female	1	HIV	Yes	Yes	Yes	New	Pulmonary	DOT full course	Four	++				Yes	Smear negative	4		cured	Cured		Successful
MDH04	Muyuka District Hospital	Yes	2013	Within Strategic Plan	24	21-30 years	Female	1	HIV	Yes	Yes	Yes	New	Pulmonary	DOT full course	Four	+				Yes	Smear negative	4		cured	Cured		Successful
MDH04	Muyuka District Hospital	Yes	2013	Within Strategic Plan	43	41-50 years	Male	1	HIV	Yes	Yes	Yes	New	Pulmonary	DOT full course	Four	+				Yes	Smear negative	4		cured	Cured		Successful
MDH04	Muyuka District Hospital	Yes	2013	Within Strategic Plan	35	31-40 years	Male	1	HIV	Yes	Yes	Yes	New	Pulmonary	DOT full course	Four	++				Yes	Smear negative	4		cured	Cured		Successful
MDH04	Muyuka District Hospital	Yes	2013	Within Strategic Plan	48	41-50 years	Female	1	HIV	Yes	Yes	Yes	New	Pulmonary	DOT full course	Four	++				Yes	Smear negative	4		cured	Cured		Successful
MDH04	Muyuka District Hospital	Yes	2013	Within Strategic Plan	31	31-40 years	Female	1	HIV	Yes	Yes	Yes	New	Pulmonary	Intensive phase of DOT	One	++				No	Smear negative	1	Defaulted	Defaulted			Unsuccessful
MDH04	Muyuka District Hospital	Yes	2013	Within Strategic Plan	30	21-30 years	Male	1	HIV	Yes	Yes	Yes	New	Pulmonary	Intensive phase of DOT	TWo	++				No	Smear negative	2	Defaulted	Defaulted			Unsuccessful
MDH04	Muyuka District Hospital	Yes	2013	Within Strategic Plan	26	21-30 years	Female	1	HIV	Yes	Yes	Yes	New	Pulmonary	DOT full course	Four	+++				Yes	Smear negative	4		cured	Cured		Successful
MDH04	Muyuka District Hospital	Yes	2013	Within Strategic Plan	30	21-30 years	Male	1	HIV	Yes	Yes	Yes	Transferred in	Pulmonary	DOT full course	Four	+++				Yes	Smear negative	4		cured	Cured		Successful
MDH04	Muyuka District Hospital	Yes	2013	Within Strategic Plan	36	31-40 years	Male	1	HIV	Yes	Yes	Yes	New	Pulmonary	DOT full course	Four	++				Yes	Smear negative	4		cured	Cured		Successful
MDH04	Muyuka District Hospital	Yes	2013	Within Strategic Plan	34	31-40 years	Female	1	HIV	Yes	Yes	Yes	New	Pulmonary	Intensive phase of DOT	One	++				No	Smear positive	1	Defaulted	Defaulted			Unsuccessful
MDH04	Muyuka District Hospital	Yes	2013	Within Strategic Plan	32	31-40 years	Male	1	HIV	Yes	Yes	Yes	New	Pulmonary	Intensive phase of DOT	One	++				No	Smear positive	1	Defaulted	Defaulted		LOST TO FOLLOW UP	Unsuccessful
MDH04	Muyuka District Hospital	Yes	2013	Within Strategic Plan	23	21-30 years	Female	1	HIV	Yes	No	Yes	New	Pulmonary	DOT full course	Four	+++				Yes	Smear negative	4		cured	Cured		Successful
MDH04	Muyuka District Hospital	Yes	2013	Within Strategic Plan	51	51-60 years	Female	1	HIV	Yes	Yes	Yes	New	Pulmonary	DOT full course	Four	+++				Yes	Smear negative	4		cured	Cured		Successful
MDH04	Muyuka District Hospital	Yes	2013	Within Strategic Plan	25	21-30 years	Male	1	HIV	Yes	No	Yes	New	Pulmonary	DOT full course	Four	+++			++	No	Smear positive	4	Failure	Failure		FAILURE	Unsuccessful
MDH04	Muyuka District Hospital	Yes	2013	Within Strategic Plan	56	51-60 years	Female	1	HIV	Yes	Yes	Yes	New	Pulmonary	DOT full course	Four	++	+++			Yes	Smear negative	4		cured	Cured		Successful
MDH04	Muyuka District Hospital	Yes	2013	Within Strategic Plan	33	31-40 years	Male	1	HIV	Yes	Yes	Yes	New	Pulmonary	DOT full course	Four	++				Yes	Smear negative	4		cured	Cured		Successful
MDH04	Muyuka District Hospital	Yes	2013	Within Strategic Plan	55	51-60 years	Female	1	HIV	Yes	Yes	Yes	New	Pulmonary	DOT full course	Four	+				Yes	Smear negative	4		cured	Cured		Successful
MDH04	Muyuka District Hospital	Yes	2013	Within Strategic Plan	30	21-30 years	Male	1	HIV	Yes	Yes	Yes	New	Pulmonary	DOT full course	Four	+++				Yes	Smear negative	4		cured	Cured		Successful
MDH04	Muyuka District Hospital	Yes	2013	Within Strategic Plan	26	21-30 years	Female	1	HIV	Yes	Yes	Yes	New	Pulmonary	DOT full course	Four	+++				Yes	Smear negative	4		cured	Cured		Successful
MDH04	Muyuka District Hospital	Yes	2013	Within Strategic Plan	35	31-40 years	Female	1	HIV	Yes	Yes	Yes	New	Pulmonary	DOT full course	Four	+				Yes	Smear negative	4		cured	Cured		Successful
TCC03	Tiko Central Clinic	Yes	2010	Within Strategic Plan	35	31-40 years	Female	1	yes	Yes	Yes	No	New	Pulmonary	DOT full course	Four	+				Yes	Smear negative	4	Cured	cured	Cured	cured	Successful
TCC03	Tiko Central Clinic	Yes	2010	Within Strategic Plan	33	31-40 years	Female	1	yes	Yes	No	Yes	New	Pulmonary	DOT full course	Four	+				Yes	Smear negative	4	Cured	cured	Cured	cured	Successful
TCC03	Tiko Central Clinic	Yes	2010	Within Strategic Plan	39	31-40 years	Female	1	yes	Yes	Yes	No	Retreatment	Pulmonary	DOT full course	Four	+				Yes	Smear negative	4	Cured	cured	Cured	cured	Successful
TCC03	Tiko Central Clinic	Yes	2010	Within Strategic Plan	37	31-40 years	Female	1	yes	Yes	Yes	No	New	Pulmonary	DOT full course	Four	+				Yes	Smear negative	4	Cured	cured	Cured	cured	Successful
TCC03	Tiko Central Clinic	Yes	2010	Within Strategic Plan	39	31-40 years	Female	1	yes	Yes	Yes	No	New	Pulmonary	Intensive phase of DOT	TWo	+				No	Smear negative	2	Defaulted	Defaulted		lost to follow up	Unsuccessful
TCC03	Tiko Central Clinic	Yes	2010	Within Strategic Plan	40	31-40 years	Male	1	yes	Yes	Yes	No	New	Pulmonary	Intensive phase of DOT	TWo	+				No	Smear negative	2	Defaulted	Defaulted			Unsuccessful
TCC03	Tiko Central Clinic	Yes	2010	Within Strategic Plan	43	41-50 years	Female	1	yes	Yes	No	No	New	Pulmonary	Intensive phase of DOT	One	+				No	Smear positive	1	Died	Died		Died	Unsuccessful
TCC03	Tiko Central Clinic	Yes	2010	Within Strategic Plan	40	31-40 years	Male	1	yes	Yes	Yes	No	New	Pulmonary	DOT full course	Four	+				Yes	Smear negative	4	Cured	cured	Cured	cured	Successful
TCC03	Tiko Central Clinic	Yes	2010	Within Strategic Plan	45	41-50 years	Male	1	yes	Yes	No	Yes	Retreatment	Pulmonary	DOT full course	Four	+				Yes	Smear negative	4	Cured	cured	Cured	cured	Successful
TCC03	Tiko Central Clinic	Yes	2010	Within Strategic Plan	38	31-40 years	Male	1	yes	Yes	No	Yes	New	Pulmonary	DOT full course	Four	+				Yes	Smear negative	4	Cured	cured	Cured	cured	Successful
TCC03	Tiko Central Clinic	Yes	2010	Within Strategic Plan	32	31-40 years	Male	1	yes	Yes	No	No	New	Pulmonary	DOT full course	Four	+				Yes	Smear negative	4	Cured	cured	Cured	cured	Successful
TCC03	Tiko Central Clinic	Yes	2011	Within Strategic Plan	36	31-40 years	Male	1	yes	Yes	No	Yes	New	Pulmonary	DOT full course	Four	+				Yes	Smear negative	4	Cured	cured	Cured	cured	Successful
TCC03	Tiko Central Clinic	Yes	2011	Within Strategic Plan	27	21-30 years	Female	1	yes	Yes	No	No	New	Pulmonary	DOT full course	Four	+				Yes	Smear negative	4	Cured	cured	Cured	cured	Successful
TCC03	Tiko Central Clinic	Yes	2011	Within Strategic Plan	30	21-30 years	Male	1	yes	Yes	No	Yes	New	Pulmonary	DOT full course	Four	+				Yes	Smear negative	4	Cured	cured	Cured	cured	Successful
TCC03	Tiko Central Clinic	Yes	2011	Within Strategic Plan	48	41-50 years	Male	1	yes	Yes	No	Yes	New	Pulmonary	DOT full course	Four	+				Yes	Smear negative	4	Cured	cured	Cured	cured	Successful
TCC03	Tiko Central Clinic	Yes	2011	Within Strategic Plan	33	31-40 years	Male	1	yes	Yes	No	Yes	New	Pulmonary	DOT full course	Four	+				Yes	Smear negative	4	Cured	cured	Cured	cured	Successful
TCC03	Tiko Central Clinic	Yes	2011	Within Strategic Plan	25	21-30 years	Female	1	yes	Yes	Yes	Yes	New	Pulmonary	Intensive phase of DOT	TWo	+				No	Smear negative	2	Defaulted	Defaulted		lost to follow up	Unsuccessful
TCC03	Tiko Central Clinic	Yes	2011	Within Strategic Plan	31	31-40 years	Female	1	yes	Yes	Yes	Yes	New	Pulmonary	DOT full course	Four	+				Yes	Smear negative	4	Cured	cured	Cured	cured	Successful
TCC03	Tiko Central Clinic	Yes	2011	Within Strategic Plan	35	31-40 years	Male	1	yes	Yes	No	Yes	New	Pulmonary	DOT full course	Four	+				Yes	Smear negative	4	Cured	cured	Cured	cured	Successful
TCC03	Tiko Central Clinic	Yes	2011	Within Strategic Plan	27	21-30 years	Male	1	yes	Yes	No	Yes	New	Pulmonary	DOT full course	Four	+				Yes	Smear negative	4	Cured	cured	Cured	cured	Successful
TCC03	Tiko Central Clinic	Yes	2011	Within Strategic Plan	34	31-40 years	Female	1	yes	Yes	No	No	New	Pulmonary	DOT full course	Four	+				Yes	Smear negative	4	Cured	cured	Cured	cured	Successful
TCC03	Tiko Central Clinic	Yes	2011	Within Strategic Plan	25	21-30 years	Female	1	yes	Yes	No	Yes	New	Pulmonary	DOT full course	Four	+				Yes	Smear negative	4	Cured	cured	Cured	cured	Successful
TCC03	Tiko Central Clinic	Yes	2011	Within Strategic Plan	32	31-40 years	Female	1	yes	Yes	No	No	New	Pulmonary	DOT full course	Four	+				Yes	Smear negative	4	Cured	cured	Cured	cured	Successful
TCC03	Tiko Central Clinic	Yes	2011	Within Strategic Plan	49	41-50 years	Male	1	yes	Yes	Yes	Yes	Transferred in	Pulmonary	DOT full course	Four	+				Yes	Smear negative	4	Cured	cured	Cured	cured	Successful
TCC03	Tiko Central Clinic	Yes	2011	Within Strategic Plan	35	31-40 years	Male	1	yes	Yes	Yes	Yes	New	Pulmonary	DOT full course	Four	+				Yes	Smear negative	4	Cured	cured	Cured	cured	Successful
TCC03	Tiko Central Clinic	Yes	2011	Within Strategic Plan	35	31-40 years	Female	1	yes	Yes	No	No	New	Pulmonary	DOT full course	Four	+				Yes	Smear negative	4	Cured	cured	Cured	cured	Successful
TCC03	Tiko Central Clinic	Yes	2011	Within Strategic Plan	35	31-40 years	Female	1	yes	Yes	No	No	New	Pulmonary	Intensive phase of DOT	TWo	+				No	Smear positive	2	Died	Died		Died	Unsuccessful
TCC03	Tiko Central Clinic	Yes	2012	Within Strategic Plan	34	31-40 years	Male	1	yes	Yes	Yes	Yes	New	Pulmonary	DOT full course	Four	+				Yes	Smear negative	4	Cured	cured	Cured	cured	Successful
TCC03	Tiko Central Clinic	Yes	2012	Within Strategic Plan	24	21-30 years	Female	1	yes	Yes	Yes	Yes	New	Pulmonary	Intensive phase of DOT	One	+				No	Smear positive	1	Defaulted	Defaulted		lost to follow up	Unsuccessful
TCC03	Tiko Central Clinic	Yes	2012	Within Strategic Plan	52	51-60 years	Male	1	yes	Yes	Yes	Yes	New	Pulmonary	DOT full course	Four	+				Yes	Smear negative	4	Cured	cured	Cured	cured	Successful
TCC03	Tiko Central Clinic	Yes	2012	Within Strategic Plan	28	21-30 years	Female	1	yes	Yes	Yes	Yes	New	Pulmonary	DOT full course	Four	+				Yes	Smear negative	4	Cured	cured	Cured	cured	Successful
TCC03	Tiko Central Clinic	Yes	2012	Within Strategic Plan	47	41-50 years	Male	1	yes	Yes	Yes	Yes	New	Pulmonary	DOT full course	Four	+				Yes	Smear negative	4	Cured	cured	Cured	cured	Successful
TCC03	Tiko Central Clinic	Yes	2012	Within Strategic Plan	47	41-50 years	Male	1	yes	Yes	Yes	Yes	New	Pulmonary	Intensive phase of DOT	One	+				No	Smear positive	1	Died	Died		Died	Unsuccessful
TCC03	Tiko Central Clinic	Yes	2012	Within Strategic Plan	43	41-50 years	Female	1	yes	Yes	Yes	Yes	New	Pulmonary	DOT full course	Four	+				Yes	Smear negative	4	Cured	cured	Cured	cured	Successful
TCC03	Tiko Central Clinic	Yes	2012	Within Strategic Plan	32	31-40 years	Female	1	yes	Yes	Yes	Yes	New	Pulmonary	DOT full course	Four	+				Yes	Smear negative	4	Cured	cured	Cured	cured	Successful
TCC03	Tiko Central Clinic	Yes	2012	Within Strategic Plan	60	51-60 years	Male	1	yes	Yes	Yes	Yes	New	Pulmonary	Intensive phase of DOT	One	+				No	Smear positive	1	Died	Died		Died	Unsuccessful
TCC03	Tiko Central Clinic	Yes	2012	Within Strategic Plan	38	31-40 years	Female	1	yes	Yes	No	Yes	New	Pulmonary	DOT full course	Four	+				Yes	Smear negative	4	Cured	cured	Cured	cured	Successful
TCC03	Tiko Central Clinic	Yes	2012	Within Strategic Plan	44	41-50 years	Male	1	yes	Yes	Yes	Yes	New	Pulmonary	DOT full course	Four	+				Yes	Smear negative	4	Cured	cured	Cured	cured	Successful
TCC03	Tiko Central Clinic	Yes	2013	Within Strategic Plan	58	51-60 years	Male	1	yes	Yes	Yes	Yes	New	Pulmonary	DOT full course	Four	+				Yes	Smear negative	4	Cured	cured	Cured	cured	Successful
TCC03	Tiko Central Clinic	Yes	2013	Within Strategic Plan	37	31-40 years	Female	1	yes	Yes	No	No	New	Pulmonary	Intensive phase of DOT	One	+				No	Smear positive	1	Defaulted	Defaulted		lost to follow up	Unsuccessful
TCC03	Tiko Central Clinic	Yes	2013	Within Strategic Plan	33	31-40 years	Female	1	yes	Yes	Yes	Yes	New	Pulmonary	DOT full course	Four	+				Yes	Smear negative	4	Cured	cured	Cured	cured	Successful
TCC03	Tiko Central Clinic	Yes	2013	Within Strategic Plan	34	31-40 years	Female	1	yes	Yes	Yes	Yes	New	Pulmonary	DOT full course	Four	+				Yes	Smear negative	4	Cured	cured	Cured	cured	Successful
TCC03	Tiko Central Clinic	Yes	2013	Within Strategic Plan	34	31-40 years	Female	1	yes	Yes	No	Yes	New	Pulmonary	Continuation phase of DOT	Three	+				Yes	Smear negative	3	Died	Died		Died	Unsuccessful
TCC03	Tiko Central Clinic	Yes	2013	Within Strategic Plan	38	31-40 years	Male	1	yes	Yes	Yes	Yes	New	Pulmonary	DOT full course	Four	+				Yes	Smear negative	4	Cured	cured	Cured	cured	Successful
TCC03	Tiko Central Clinic	Yes	2013	Within Strategic Plan	31	31-40 years	Female	1	yes	Yes	Yes	Yes	New	Pulmonary	Intensive phase of DOT	One	+				Yes	Smear positive	1	Defaulted	Defaulted		lost to follow up	Unsuccessful
TCC03	Tiko Central Clinic	Yes	2013	Within Strategic Plan	40	31-40 years	Female	1	yes	Yes	Yes	Yes	New	Pulmonary	DOT full course	Four	+				Yes	Smear negative	4	Cured	cured	Cured	cured	Successful
TCC03	Tiko Central Clinic	Yes	2013	Within Strategic Plan	38	31-40 years	Female	1	yes	Yes	Yes	Yes	New	Pulmonary	Intensive phase of DOT	TWo	+				Yes	Smear negative	2	Died	Died		Died	Unsuccessful
TCC03	Tiko Central Clinic	Yes	2013	Within Strategic Plan	40	31-40 years	Male	1	yes	Yes	No	No	New	Pulmonary	Intensive phase of DOT	TWo	+				Yes	Smear negative	2	Died	Died		Died	Unsuccessful
TCC03	Tiko Central Clinic	Yes	2013	Within Strategic Plan	45	41-50 years	Female	1	yes	Yes	Yes	Yes	New	Pulmonary	DOT full course	Four	+				Yes	Smear negative	4	Cured	cured	Cured	cured	Successful
TCC03	Tiko Central Clinic	Yes	2013	Within Strategic Plan	42	41-50 years	Male	1	yes	Yes	No	No	New	Pulmonary	Intensive phase of DOT	TWo	+				No	Smear negative	2	Died	Died		Died	Unsuccessful
TCC03	Tiko Central Clinic	Yes	2013	Within Strategic Plan	34	31-40 years	Female	1	yes	Yes	No	No	New	Pulmonary	DOT full course	Four	+				Yes	Smear negative	4	Cured	cured	Cured	cured	Successful
TCC03	Tiko Central Clinic	Yes	2013	Within Strategic Plan	48	41-50 years	Male	1	yes	Yes	No	No	New	Pulmonary	DOT full course	Four	+				Yes	Smear negative	4	Cured	cured	Cured	cured	Successful
TCC03	Tiko Central Clinic	Yes	2013	Within Strategic Plan	28	21-30 years	Female	1	yes	Yes	Yes	No	New	Pulmonary	DOT full course	Four	+				Yes	Smear negative	4	Cured	cured	Cured	cured	Successful
TCC03	Tiko Central Clinic	Yes	2013	Within Strategic Plan	34	31-40 years	Female	1	yes	Yes	No	No	New	Pulmonary	Intensive phase of DOT	TWo	+				No	Smear negative	2	Transfer out	Transferred out		Transferred	Unsuccessful
TCC03	Tiko Central Clinic	Yes	2013	Within Strategic Plan	40	31-40 years	Male	1	yes	Yes	Yes	Yes	New	Pulmonary	DOT full course	Four	+				Yes	Smear negative	4	Cured	cured	Cured	cured	Successful
TCC03	Tiko Central Clinic	Yes	2013	Within Strategic Plan	33	31-40 years	Male	1	yes	Yes	Yes	Yes	New	Pulmonary	DOT full course	Four	+				Yes	Smear negative	4	Cured	cured	Cured	cured	Successful
TCC03	Tiko Central Clinic	Yes	2013	Within Strategic Plan	30	21-30 years	Female	1	yes	Yes	Yes	Yes	New	Pulmonary	DOT full course	Four	+				Yes	Smear negative	4	Cured	cured	Cured	cured	Successful
TCC03	Tiko Central Clinic	Yes	2014	Within Strategic Plan	42	41-50 years	Male	1	yes	Yes	No	No	New	Pulmonary	DOT full course	Four	+				Yes	Smear negative	4	Cured	cured	Cured	cured	Successful
TCC03	Tiko Central Clinic	Yes	2014	Within Strategic Plan	44	41-50 years	Female	1	yes	Yes	Yes	Yes	New	Pulmonary	DOT full course	Four	+				Yes	Smear negative	4	Cured	cured	Cured	cured	Successful
TCC03	Tiko Central Clinic	Yes	2014	Within Strategic Plan	23	21-30 years	Female	1	yes	Yes	Yes	Yes	New	Pulmonary	DOT full course	Four	+				Yes	Smear negative	4	Cured	cured	Cured	cured	Successful
TCC03	Tiko Central Clinic	Yes	2014	Within Strategic Plan	45	41-50 years	Male	1	yes	Yes	Yes	Yes	New	Pulmonary	No DOT	One	+				No	Smear positive	1	Defaulted	Defaulted		lost to follow up	Unsuccessful
TCC03	Tiko Central Clinic	Yes	2014	Within Strategic Plan	59	51-60 years	Male	1	yes	Yes	Yes	Yes	New	Pulmonary	No DOT	One	+				No	Smear positive	1	Defaulted	Defaulted		lost to follow up	Unsuccessful
TCC03	Tiko Central Clinic	Yes	2014	Within Strategic Plan	22	21-30 years	Male	1	yes	Yes	Yes	Yes	New	Pulmonary	DOT full course	Four	+				Yes	Smear negative	4	Cured	cured	Cured	cured	Successful
TCC03	Tiko Central Clinic	Yes	2014	Within Strategic Plan	45	41-50 years	Male	1	yes	Yes	Yes	Yes	New	Pulmonary	DOT full course	Four	+				Yes	Smear negative	4	Cured	cured	Cured	cured	Successful
TCC03	Tiko Central Clinic	Yes	2014	Within Strategic Plan	33	31-40 years	Female	1	yes	Yes	Yes	Yes	New	Pulmonary	DOT full course	Four	+				Yes	Smear negative	4	Cured	cured	Cured	cured	Successful
TCC03	Tiko Central Clinic	Yes	2014	Within Strategic Plan	28	21-30 years	Male	1	yes	Yes	Yes	Yes	New	Pulmonary	DOT full course	Four	+				Yes	Smear negative	4	Cured	cured	Cured	cured	Successful
TCC03	Tiko Central Clinic	Yes	2014	Within Strategic Plan	35	31-40 years	Female	1	yes	Yes	Yes	Yes	New	Pulmonary	DOT full course	Four	+				Yes	Smear negative	4	Cured	cured	Cured	cured	Successful
TCC03	Tiko Central Clinic	Yes	2014	Within Strategic Plan	40	31-40 years	Male	1	yes	Yes	Yes	Yes	New	Pulmonary	DOT full course	Four	+				Yes	Smear negative	4	Cured	cured	Cured	cured	Successful
TCC03	Tiko Central Clinic	Yes	2014	Within Strategic Plan	33	31-40 years	Female	1	yes	Yes	Yes	Yes	New	Pulmonary	DOT full course	Four	+				Yes	Smear negative	4	Cured	cured	Cured	cured	Successful
TCC03	Tiko Central Clinic	Yes	2014	Within Strategic Plan	38	31-40 years	Male	1	yes	Yes	Yes	Yes	Retreatment	Pulmonary	DOT full course	Four	+				Yes	Smear negative	4	Cured	cured	Cured	cured	Successful
TCC03	Tiko Central Clinic	Yes	2014	Within Strategic Plan	40	31-40 years	Male	1	yes	Yes	Yes	Yes	New	Pulmonary	Intensive phase of DOT	One	+				No	Smear positive	1	Defaulted	Defaulted		lost to follow up	Unsuccessful
TCC03	Tiko Central Clinic	Yes	2014	Within Strategic Plan	33	31-40 years	Female	1	yes	Yes	Yes	Yes	New	Pulmonary	DOT full course	Four	+	+++			Yes	Smear negative	4	Cured	cured	Cured	cured	Successful
TCC03	Tiko Central Clinic	Yes	2014	Within Strategic Plan	54	51-60 years	Male	1	yes	Yes	Yes	Yes	New	Pulmonary	DOT full course	Four	+				Yes	Smear negative	4	Cured	cured	Cured	cured	Successful
TCC03	Tiko Central Clinic	Yes	2014	Within Strategic Plan	33	31-40 years	Male	1	yes	Yes	Yes	Yes	New	Pulmonary	Intensive phase of DOT	One	+				No	Smear negative	1	Defaulted	Defaulted		lost to follow up	Unsuccessful
TCC03	Tiko Central Clinic	Yes	2015	Post Strategic Plan	40	31-40 years	Female	1	yes	Yes	No	Yes	New	Pulmonary	DOT full course	Four	+	++			Yes	Smear negative	4	Cured	cured	Cured	cured	Successful
TCC03	Tiko Central Clinic	Yes	2015	Post Strategic Plan	28	21-30 years	Female	1	yes	Yes	Yes	No	Relapse	Pulmonary	DOT full course	Four	+				Yes	Smear negative	4	Cured	cured	Cured	cured	Successful
TCC03	Tiko Central Clinic	Yes	2015	Post Strategic Plan	54	51-60 years	Male	1	yes	Yes	No	Yes	New	Pulmonary	DOT full course	Four	+				Yes	Smear negative	4	Cured	cured	Cured	cured	Successful
TCC03	Tiko Central Clinic	Yes	2015	Post Strategic Plan	37	31-40 years	Female	1	yes	Yes	Yes	No	New	Pulmonary	DOT full course	Four	+	+			Yes	Smear negative	4	Cured	cured	Cured	cured	Successful
TCC03	Tiko Central Clinic	Yes	2015	Post Strategic Plan	51	51-60 years	Male	1	yes	Yes	Yes	No	New	Pulmonary	Intensive phase of DOT	TWo	+++	+++			No	Smear positive	2	Died	Died		Died	Unsuccessful
TCC03	Tiko Central Clinic	Yes	2015	Post Strategic Plan	42	41-50 years	Male	1	yes	Yes	No	Yes	New	Pulmonary	DOT full course	Four	+	++++			Yes	Smear negative	4	Cured	cured	Cured	cured	Successful
TCC03	Tiko Central Clinic	Yes	2015	Post Strategic Plan	42	41-50 years	Male	1	yes	Yes	Yes	No	New	Pulmonary	DOT full course	Four	+++	++			Yes	Smear negative	4	Cured	cured	Cured	cured	Successful
TCC03	Tiko Central Clinic	Yes	2015	Post Strategic Plan	46	41-50 years	Male	1	yes	Yes	Yes	Yes	New	Pulmonary	DOT full course	Four	+++	++			Yes	Smear negative	4	Cured	cured	Cured	cured	Successful
TCC03	Tiko Central Clinic	Yes	2015	Post Strategic Plan	28	21-30 years	Female	1	yes	Yes	Yes	Yes	New	Pulmonary	DOT full course	Four	+	++			Yes	Smear negative	4	Cured	cured	Cured	cured	Successful
TCC03	Tiko Central Clinic	Yes	2015	Post Strategic Plan	27	21-30 years	Female	1	yes	Yes	Yes	Yes	New	Pulmonary	DOT full course	Four	+				Yes	Smear negative	4	Cured	cured	Cured	cured	Successful
TCC03	Tiko Central Clinic	Yes	2015	Post Strategic Plan	35	31-40 years	Male	1	yes	Yes	Yes	Yes	New	Pulmonary	DOT full course	Four	+				Yes	Smear negative	4	Cured	cured	Cured	cured	Successful
TCC03	Tiko Central Clinic	Yes	2015	Post Strategic Plan	40	31-40 years	Male	1	yes	Yes	Yes	Yes	New	Pulmonary	DOT full course	Four	+				Yes	Smear negative	4	Cured	cured	Cured	cured	Successful
TCC03	Tiko Central Clinic	Yes	2015	Post Strategic Plan	24	21-30 years	Female	1	yes	Yes	Yes	Yes	New	Pulmonary	Continuation phase of DOT	Three	+++	++			No	Smear negative	3	Failure	Failure		Failure	Unsuccessful
TCC03	Tiko Central Clinic	Yes	2015	Post Strategic Plan	51	51-60 years	Male	1	yes	Yes	No	Yes	New	Pulmonary	DOT full course	Four	+	+++			Yes	Smear negative	4	Cured	cured	Cured	cured	Successful
TCC03	Tiko Central Clinic	Yes	2015	Post Strategic Plan	32	31-40 years	Female	1	yes	Yes	Yes	No	New	Pulmonary	DOT full course	Four	+	+++			Yes	Smear negative	4	Cured	cured	Cured	cured	Successful
TCC03	Tiko Central Clinic	Yes	2015	Post Strategic Plan	35	31-40 years	Female	1	yes	Yes	No	Yes	New	Pulmonary	DOT full course	Four	+	++++			Yes	Smear negative	4	Cured	cured	Cured	cured	Successful
TCC03	Tiko Central Clinic	Yes	2015	Post Strategic Plan	32	31-40 years	Female	1	yes	Yes	Yes	Yes	New	Pulmonary	DOT full course	Four	+	++	+++		Yes	Smear negative	4	Cured	cured	Cured	cured	Successful
TCC03	Tiko Central Clinic	Yes	2015	Post Strategic Plan	35	31-40 years	Male	1	yes	Yes	Yes	Yes	New	Pulmonary	DOT full course	Four	++++	++			Yes	Smear negative	4	Cured	cured	Cured	cured	Successful
TCC03	Tiko Central Clinic	Yes	2015	Post Strategic Plan	45	41-50 years	Female	1	yes	Yes	Yes	No	New	Pulmonary	DOT full course	Four	++				Yes	Smear negative	4	Cured	cured	Cured	cured	Successful
TCC03	Tiko Central Clinic	Yes	2015	Post Strategic Plan	42	41-50 years	Male	1	yes	Yes	Yes	Yes	New	Pulmonary	DOT full course	Four	++++				Yes	Smear negative	4	Cured	cured	Cured	cured	Successful
TCC03	Tiko Central Clinic	Yes	2015	Post Strategic Plan	32	31-40 years	Male	1	yes	Yes	Yes	Yes	New	Pulmonary	DOT full course	Four	+++				Yes	Smear negative	4	Cured	cured	Cured	cured	Successful
TCC03	Tiko Central Clinic	Yes	2015	Post Strategic Plan	39	31-40 years	Female	1	yes	Yes	Yes	Yes	New	Pulmonary	DOT full course	Four	++				Yes	Smear negative	4	Cured	cured	Cured	cured	Successful
TCC03	Tiko Central Clinic	Yes	2016	Post Strategic Plan	45	41-50 years	Male	1	yes	Yes	Yes	Yes	New	Pulmonary	DOT full course	Four	+++				Yes	Smear negative	4	Cured	cured	Cured	cured	Successful
TCC03	Tiko Central Clinic	Yes	2016	Post Strategic Plan	39	31-40 years	Female	1	yes	Yes	No	Yes	New	Pulmonary	DOT full course	Four	++++				Yes	Smear negative	4	Cured	cured	Cured	cured	Successful
TCC03	Tiko Central Clinic	Yes	2016	Post Strategic Plan	36	31-40 years	Male	1	yes	Yes	Yes	No	New	Pulmonary	DOT full course	Four	+++				Yes	Smear negative	4	Cured	cured	Cured	cured	Successful
TCC03	Tiko Central Clinic	Yes	2016	Post Strategic Plan	39	31-40 years	Male	1	yes	Yes	Yes	Yes	New	Pulmonary	DOT full course	Four	+				Yes	Smear negative	4	Cured	cured	Cured	cured	Successful
TCC03	Tiko Central Clinic	Yes	2016	Post Strategic Plan	50	41-50 years	Male	1	yes	Yes	Yes	Yes	New	Pulmonary	DOT full course	Four	++	+++			Yes	Smear negative	4	Cured	cured	Cured	cured	Successful
TCC03	Tiko Central Clinic	Yes	2016	Post Strategic Plan	59	51-60 years	Male	1	yes	Yes	Yes	Yes	Transferred in	Pulmonary	Intensive phase of DOT	One	+				Yes	Smear negative	1	Defaulted	Defaulted		lost to follow up	Unsuccessful
TCC03	Tiko Central Clinic	Yes	2016	Post Strategic Plan	24	21-30 years	Male	1	yes	Yes	Yes	Yes	New	Pulmonary	DOT full course	Four	+				Yes	Smear negative	4	Cured	cured	Cured	cured	Successful
TCC03	Tiko Central Clinic	Yes	2016	Post Strategic Plan	42	41-50 years	Female	1	yes	Yes	Yes	Yes	New	Pulmonary	DOT full course	Four	+++				Yes	Smear negative	4	Cured	cured	Cured	cured	Successful
TCC03	Tiko Central Clinic	Yes	2016	Post Strategic Plan	30	21-30 years	Male	1	yes	Yes	Yes	Yes	New	Pulmonary	DOT full course	Four	+				Yes	Smear negative	4	Cured	cured	Cured	cured	Successful
TCC03	Tiko Central Clinic	Yes	2016	Post Strategic Plan	24	21-30 years	Male	1	yes	Yes	Yes	Yes	New	Pulmonary	DOT full course	Four	+++				Yes	Smear negative	4	Cured	cured	Cured	cured	Successful
TCC03	Tiko Central Clinic	Yes	2016	Post Strategic Plan	45	41-50 years	Male	1	yes	Yes	Yes	Yes	New	Pulmonary	DOT full course	Four	+++				Yes	Smear negative	4	Cured	cured	Cured	cured	Successful
TCC03	Tiko Central Clinic	Yes	2016	Post Strategic Plan	50	41-50 years	Female	1	yes	Yes	Yes	Yes	New	Pulmonary	DOT full course	Four	+				Yes	Smear negative	4	Cured	cured	Cured	cured	Successful
TCC03	Tiko Central Clinic	Yes	2016	Post Strategic Plan	32	31-40 years	Male	1	yes	Yes	Yes	Yes	New	Pulmonary	DOT full course	Four	+++				Yes	Smear negative	4	Cured	cured	Cured	cured	Successful
TCC03	Tiko Central Clinic	Yes	2016	Post Strategic Plan	33	31-40 years	Female	1	yes	Yes	Yes	Yes	New	Pulmonary	DOT full course	Four	+				Yes	Smear negative	4	Cured	cured	Cured	cured	Successful
TCC03	Tiko Central Clinic	Yes	2016	Post Strategic Plan	36	31-40 years	Female	1	yes	Yes	Yes	Yes	New	Pulmonary	DOT full course	Four	+++				Yes	Smear negative	4	Cured	cured	Cured	cured	Successful
TCC03	Tiko Central Clinic	Yes	2016	Post Strategic Plan	25	21-30 years	Female	1	yes	Yes	Yes	Yes	New	Pulmonary	DOT full course	Four	+++				Yes	Smear negative	4	Cured	cured	Cured	cured	Successful
TCC03	Tiko Central Clinic	Yes	2016	Post Strategic Plan	39	31-40 years	Male	1	yes	Yes	Yes	Yes	New	Pulmonary	DOT full course	Four	+++				Yes	Smear negative	4	Cured	cured	Cured	cured	Successful
TCC03	Tiko Central Clinic	Yes	2016	Post Strategic Plan	34	31-40 years	Male	1	yes	Yes	Yes	Yes	New	Pulmonary	DOT full course	Four	+				Yes	Smear negative	4	Cured	cured	Cured	cured	Successful
TCC03	Tiko Central Clinic	Yes	2016	Post Strategic Plan	52	51-60 years	Female	1	yes	Yes	Yes	Yes	Relapse	Pulmonary	DOT full course	Four	+				Yes	Smear negative	4	Cured	cured	Cured	cured	Successful
TCC03	Tiko Central Clinic	Yes	2016	Post Strategic Plan	31	31-40 years	Female	1	yes	Yes	Yes	Yes	New	Pulmonary	DOT full course	Four	+				Yes	Smear negative	4	Cured	cured	Cured	cured	Successful
TCC03	Tiko Central Clinic	Yes	2017	Post Strategic Plan	37	31-40 years	Female	1	yes	Yes	Yes	Yes	New	Pulmonary	DOT full course	Four	+++				Yes	Smear negative	4	Cured	cured	Cured	cured	Successful
TCC03	Tiko Central Clinic	Yes	2017	Post Strategic Plan	33	31-40 years	Female	1	yes	Yes	Yes	Yes	New	Pulmonary	DOT full course	Four	+	++			Yes	Smear negative	4	Cured	cured	Cured	cured	Successful
TCC03	Tiko Central Clinic	Yes	2017	Post Strategic Plan	36	31-40 years	Male	1	yes	Yes	Yes	Yes	New	Pulmonary	DOT full course	Four	+				Yes	Smear negative	4	Cured	cured	Cured	cured	Successful
TCC03	Tiko Central Clinic	Yes	2017	Post Strategic Plan	35	31-40 years	Male	1	yes	Yes	Yes	Yes	New	Pulmonary	DOT full course	Four	+++	+++			Yes	Smear negative	4	Cured	cured	Cured	cured	Successful
TCC03	Tiko Central Clinic	Yes	2017	Post Strategic Plan	32	31-40 years	Female	1	yes	Yes	Yes	Yes	Relapse	Pulmonary	Intensive phase of DOT	One	+++				No	Smear positive	1	Transfer out	Transferred out		Transferred to RHL	Unsuccessful
TCC03	Tiko Central Clinic	Yes	2017	Post Strategic Plan	52	51-60 years	Male	1	yes	Yes	Yes	Yes	Relapse	Pulmonary	Intensive phase of DOT	One	+++				No	Smear positive	1	Died	Died		Died	Unsuccessful
TCC03	Tiko Central Clinic	Yes	2017	Post Strategic Plan	36	31-40 years	Male	1	yes	Yes	Yes	Yes	New	Pulmonary	DOT full course	Four	++	++			Yes	Smear negative	4	Cured	cured	Cured	cured	Successful
TCC03	Tiko Central Clinic	Yes	2017	Post Strategic Plan	29	21-30 years	Female	1	yes	Yes	Yes	Yes	New	Pulmonary	DOT full course	Four	+				Yes	Smear negative	4	Cured	cured	Cured	cured	Successful
TCC03	Tiko Central Clinic	Yes	2017	Post Strategic Plan	42	41-50 years	Female	1	yes	Yes	Yes	Yes	New	Pulmonary	DOT full course	Four	++				Yes	Smear negative	4	Cured	cured	Cured	cured	Successful
TCC03	Tiko Central Clinic	Yes	2017	Post Strategic Plan	55	51-60 years	Male	1	yes	Yes	Yes	Yes	New	Pulmonary	DOT full course	Four	++				Yes	Smear negative	4	Cured	cured	Cured	cured	Successful
TCC03	Tiko Central Clinic	Yes	2017	Post Strategic Plan	37	31-40 years	Female	1	yes	Yes	Yes	Yes	New	Pulmonary	DOT full course	Four	++				Yes	Smear negative	4	Cured	cured	Cured	cured	Successful
TCC03	Tiko Central Clinic	Yes	2017	Post Strategic Plan	40	31-40 years	Male	1	yes	Yes	Yes	Yes	Transferred in	Pulmonary	Intensive phase of DOT	TWo	+				No	Smear positive	2	Defaulted	Defaulted		lost to follow up	Unsuccessful
TCC03	Tiko Central Clinic	Yes	2017	Post Strategic Plan	49	41-50 years	Male	1	yes	Yes	No	No	New	Pulmonary	DOT full course	Four	++				Yes	Smear negative	4	Cured	cured	Cured	cured	Successful
TCC03	Tiko Central Clinic	Yes	2017	Post Strategic Plan	21	21-30 years	Male	1	yes	Yes	Yes	Yes	Transferred in	Pulmonary	DOT full course	Four	++				Yes	Smear negative	4	Cured	cured	Cured	cured	Successful
TCC03	Tiko Central Clinic	Yes	2017	Post Strategic Plan	48	41-50 years	Male	1	yes	Yes	Yes	Yes	New	Pulmonary	DOT full course	Four	+++				Yes	Smear negative	4	Cured	cured	Cured	cured	Successful
TCC03	Tiko Central Clinic	Yes	2017	Post Strategic Plan	32	31-40 years	Female	1	yes	Yes	Yes	Yes	New	Pulmonary	Continuation phase of DOT	Three	+				No	Smear positive	3	Died	Died		Died	Unsuccessful
TCC03	Tiko Central Clinic	Yes	2017	Post Strategic Plan	42	41-50 years	Female	1	yes	Yes	Yes	Yes	New	Pulmonary	DOT full course	Four	++	+++			Yes	Smear negative	4	Cured	cured	Cured	cured	Successful
TCC03	Tiko Central Clinic	Yes	2017	Post Strategic Plan	40	31-40 years	Female	1	yes	Yes	Yes	Yes	New	Pulmonary	Intensive phase of DOT	One	+				No	Smear positive	1	Transfer out	Transferred out		Transferred to RHL	Unsuccessful
TCC03	Tiko Central Clinic	Yes	2017	Post Strategic Plan	28	21-30 years	Female	1	yes	Yes	Yes	Yes	Treatment failure	Pulmonary	Intensive phase of DOT	One	++				No	Smear positive	1	Defaulted	Defaulted			Unsuccessful
TCC03	Tiko Central Clinic	Yes	2017	Post Strategic Plan	55	51-60 years	Male	1	yes	Yes	Yes	Yes	New	Pulmonary	DOT full course	Four	+++				Yes	Smear negative	4	Cured	cured	Cured	cured	Successful
